# Supplementary material for: Epidemiology of unintentional childhood injuries in urban and rural areas of Nepal- A comparative study
Source: PLoS One. 2023 Oct 17;18(10):e0287487. doi: 10.1371/journal.pone.0287487 (PMC10581464; doi:10.1371/journal.pone.0287487)
Supplement: S1 Data — (XLS) [file pone.0287487.s001.xls]

## Sheet: Master chart
MASTER CHART
S.n	residence	Q3_Ward	Q7_Respondant	Q9_Age	Q10_Gender	Q11_School	Q12_Grade	Q13_Siblings	Q14_Family	Q15_Religion	Q16_Ethnicity	Marital_status	Maternal_age	Paternal_age	Q17_Mother_Education	Q18_Father_Education	Q19_Mother_Profession	Q20_Father_Profession	Income	SES_recode	Q23_Injury	Q194_Know_injury	Q195_Risk	Q196_Home	Q196_School	Q196_Playground	Q196_Road	Q196_Everywhere	Q197_Knowledge_lack	Q197_Behaviour	Q197Not_disciplined	Q197_Lack_care	Q197_Unknowncauses	Q198_Falls	Q198_Cut_Injury	Q198_Burns	Q198_Electric_shock	Q198_Poisoning	Q198_RTAs	Q199_Family_Counselling	Q199_Family_Care	Q199_Child_fit	Q199_Community	Q199_National_precautions	recoded_knowledge	Q26_Injury_RTA	Injury_Falls	Injury_Drowning	Injury_Burns
1	Rural	2	Mother	13	Female	Yes	Secondary	2	Nuclear	Hindu	Dalit	Separated/ Divorced	40	Not applicable	Literate (without any formal Education)	Not applicable	Clerical/ Shopkeeper/ Farmer	Not applicable	15000	Upper lower class	No	No	Not applicable	Not applicable	Not applicable	Not applicable	Not applicable	Not applicable	Not applicable	Not applicable	Not applicable	Not applicable	Not applicable	Not applicable	Not applicable	Not applicable	Not applicable	Not applicable	Not applicable	Not applicable	Not applicable	Not applicable	Not applicable	Not applicable	poor	Not Applicable	Not applicable	Not applicable	Not applicable
2	Rural	4	Mother	11	Male	Yes	Secondary	3	Joint	Hindu	Chhetri	Married	50	55	Primary School ( Grade 1-5)	High School (Grade 9 & 10)	Clerical/ Shopkeeper/ Farmer	Clerical/ Shopkeeper/ Farmer	35000	Lower middle class	No	No	Not applicable	Not applicable	Not applicable	Not applicable	Not applicable	Not applicable	Not applicable	Not applicable	Not applicable	Not applicable	Not applicable	Not applicable	Not applicable	Not applicable	Not applicable	Not applicable	Not applicable	Not applicable	Not applicable	Not applicable	Not applicable	Not applicable	poor	Not Applicable	Not applicable	Not applicable	Not applicable
3	Rural	3	Father	14	Male	Yes	Secondary	3	Nuclear	Hindu	Brahmin	Married	45	50	Literate (without any formal Education)	Literate (without any formal Education)	Clerical/ Shopkeeper/ Farmer	Clerical/ Shopkeeper/ Farmer	40000	Lower middle class	No	No	Not applicable	Not applicable	Not applicable	Not applicable	Not applicable	Not applicable	Not applicable	Not applicable	Not applicable	Not applicable	Not applicable	Not applicable	Not applicable	Not applicable	Not applicable	Not applicable	Not applicable	Not applicable	Not applicable	Not applicable	Not applicable	Not applicable	poor	Not Applicable	Not applicable	Not applicable	Not applicable
4	Rural	4	Father	14	Male	Yes	Secondary	2	Nuclear	Hindu	Brahmin	Married	46	48	Higher secondary/ Equivalence	Higher secondary/ Equivalence	Clerical/ Shopkeeper/ Farmer	Semi-profession	40000	Upper lower class	No	Yes	Children	Yes	Yes	Yes	Yes	No	No	Yes	Yes	No	No	Yes	Yes	Yes	No	No	Yes	Yes	Yes	No	Counselling session for children at school	Proper roads construction	good	Not Applicable	Not applicable	Not applicable	Not applicable
5	Rural	4	Mother	14	Male	Yes	Secondary	3	Nuclear	Hindu	Brahmin	Married	43	47	Primary School ( Grade 1-5)	Primary School ( Grade 1-5)	Clerical/ Shopkeeper/ Farmer	Clerical/ Shopkeeper/ Farmer	35000	Lower middle class	No	No	Not applicable	Not applicable	Not applicable	Not applicable	Not applicable	Not applicable	Not applicable	Not applicable	Not applicable	Not applicable	Not applicable	Not applicable	Not applicable	Not applicable	Not applicable	Not applicable	Not applicable	Not applicable	Not applicable	Not applicable	Not applicable	Not applicable	poor	Not Applicable	Not applicable	Not applicable	Not applicable
6	Rural	4	Mother	13	Female	Yes	Secondary	2	Nuclear	Hindu	Brahmin	Married	42	47	Middle School (Grade 6, 7 & 8)	High School (Grade 9 & 10)	Clerical/ Shopkeeper/ Farmer	Clerical/ Shopkeeper/ Farmer	40000	Lower middle class	No	No	Not applicable	Not applicable	Not applicable	Not applicable	Not applicable	Not applicable	Not applicable	Not applicable	Not applicable	Not applicable	Not applicable	Not applicable	Not applicable	Not applicable	Not applicable	Not applicable	Not applicable	Not applicable	Not applicable	Not applicable	Not applicable	Not applicable	poor	Not Applicable	Not applicable	Not applicable	Not applicable
7	Rural	3	Father	14	Male	Yes	Secondary	2	Nuclear	Hindu	Brahmin	Married	45	47	Higher secondary/ Equivalence	Higher secondary/ Equivalence	Semi-profession	Semi-profession	50000	Upper lower class	No	Yes	Children	Yes	No	No	No	No	Yes	Yes	No	No	No	Yes	No	Yes	No	No	No	No	Yes	No	Create awareness	Create awareness	poor	Not Applicable	Not applicable	Not applicable	Not applicable
8	Rural	4	Mother	14	Female	Yes	Secondary	2	Nuclear	Hindu	Brahmin	Married	40	46	Literate (without any formal Education)	Literate (without any formal Education)	Clerical/ Shopkeeper/ Farmer	Clerical/ Shopkeeper/ Farmer	40000	Upper lower class	No	No	Not applicable	Not applicable	Not applicable	Not applicable	Not applicable	Not applicable	Not applicable	Not applicable	Not applicable	Not applicable	Not applicable	Not applicable	Not applicable	Not applicable	Not applicable	Not applicable	Not applicable	Not applicable	Not applicable	Not applicable	Not applicable	Not applicable	poor	Not Applicable	Not applicable	Not applicable	Not applicable
9	Rural	2	Mother	8	Male	Yes	Basic School	3	Nuclear	Hindu	Brahmin	Married	40	46	Middle School (Grade 6, 7 & 8)	High School (Grade 9 & 10)	Clerical/ Shopkeeper/ Farmer	Clerical/ Shopkeeper/ Farmer	100000	Lower middle class	Yes	No	Not applicable	Not applicable	Not applicable	Not applicable	Not applicable	Not applicable	Not applicable	Not applicable	Not applicable	Not applicable	Not applicable	Not applicable	Not applicable	Not applicable	Not applicable	Not applicable	Not applicable	Not applicable	Not applicable	Not applicable	Not applicable	Not applicable	poor	No	Yes	No	No
10	Rural	2	Mother	3	Male	No	Not applicable	4	Nuclear	Hindu	Brahmin	Married	40	46	Middle School (Grade 6, 7 & 8)	High School (Grade 9 & 10)	Clerical/ Shopkeeper/ Farmer	Clerical/ Shopkeeper/ Farmer	25000	Lower middle class	No	No	Not applicable	Not applicable	Not applicable	Not applicable	Not applicable	Not applicable	Not applicable	Not applicable	Not applicable	Not applicable	Not applicable	Not applicable	Not applicable	Not applicable	Not applicable	Not applicable	Not applicable	Not applicable	Not applicable	Not applicable	Not applicable	Not applicable	poor	Not Applicable	Not applicable	Not applicable	Not applicable
11	Rural	6	Mother	10	Female	Yes	Basic School	3	Nuclear	Hindu	Brahmin	Married	42	45	Literate (without any formal Education)	Middle School (Grade 6, 7 & 8)	Clerical/ Shopkeeper/ Farmer	Clerical/ Shopkeeper/ Farmer	40000	Lower middle class	No	No	Not applicable	Not applicable	Not applicable	Not applicable	Not applicable	Not applicable	Not applicable	Not applicable	Not applicable	Not applicable	Not applicable	Not applicable	Not applicable	Not applicable	Not applicable	Not applicable	Not applicable	Not applicable	Not applicable	Not applicable	Not applicable	Not applicable	poor	Not Applicable	Not applicable	Not applicable	Not applicable
12	Rural	3	Mother	14	Female	Yes	Secondary	2	Joint	Hindu	Brahmin	Married	42	45	Primary School ( Grade 1-5)	Higher secondary/ Equivalence	Clerical/ Shopkeeper/ Farmer	Clerical/ Shopkeeper/ Farmer	40000	Lower middle class	No	No	Not applicable	Not applicable	Not applicable	Not applicable	Not applicable	Not applicable	Not applicable	Not applicable	Not applicable	Not applicable	Not applicable	Not applicable	Not applicable	Not applicable	Not applicable	Not applicable	Not applicable	Not applicable	Not applicable	Not applicable	Not applicable	Not applicable	poor	Not Applicable	Not applicable	Not applicable	Not applicable
13	Rural	4	Mother	15	Male	Yes	Higher-secondary	2	Joint	Hindu	Brahmin	Married	42	45	Primary School ( Grade 1-5)	Primary School ( Grade 1-5)	Clerical/ Shopkeeper/ Farmer	Clerical/ Shopkeeper/ Farmer	40000	Lower middle class	Yes	Yes	Children and elderly	Yes	No	No	No	No	Yes	Yes	No	No	No	Yes	No	No	No	No	No	No	Yes	No	Don't know	Don't know	poor	No	Yes	No	No
14	Rural	6	Mother	14	Female	Yes	Secondary	2	Joint	Hindu	Brahmin	Married	40	45	Middle School (Grade 6, 7 & 8)	High School (Grade 9 & 10)	Clerical/ Shopkeeper/ Farmer	Clerical/ Shopkeeper/ Farmer	30000	Lower middle class	No	No	Not applicable	Not applicable	Not applicable	Not applicable	Not applicable	Not applicable	Not applicable	Not applicable	Not applicable	Not applicable	Not applicable	Not applicable	Not applicable	Not applicable	Not applicable	Not applicable	Not applicable	Not applicable	Not applicable	Not applicable	Not applicable	Not applicable	poor	Not Applicable	Not applicable	Not applicable	Not applicable
15	Rural	6	Mother	15	Female	Yes	Secondary	2	Nuclear	Hindu	Brahmin	Married	38	44	Literate (without any formal Education)	Primary School ( Grade 1-5)	Clerical/ Shopkeeper/ Farmer	Clerical/ Shopkeeper/ Farmer	30000	Lower middle class	No	No	Not applicable	Not applicable	Not applicable	Not applicable	Not applicable	Not applicable	Not applicable	Not applicable	Not applicable	Not applicable	Not applicable	Not applicable	Not applicable	Not applicable	Not applicable	Not applicable	Not applicable	Not applicable	Not applicable	Not applicable	Not applicable	Not applicable	poor	Not Applicable	Not applicable	Not applicable	Not applicable
16	Rural	2	Mother	7	Male	Yes	Basic School	3	Joint	Hindu	Janajati	Married	37	44	Primary School ( Grade 1-5)	Primary School ( Grade 1-5)	Unemployed	Unskilled worker	30000	Lower class	Yes	No	Not applicable	Not applicable	Not applicable	Not applicable	Not applicable	Not applicable	Not applicable	Not applicable	Not applicable	Not applicable	Not applicable	Not applicable	Not applicable	Not applicable	Not applicable	Not applicable	Not applicable	Not applicable	Not applicable	Not applicable	Not applicable	Not applicable	poor	No	Yes	No	No
17	Rural	6	Mother	11	Female	Yes	Secondary	2	Nuclear	Hindu	Brahmin	Married	40	44	Primary School ( Grade 1-5)	Post graduate/ Graduate	Clerical/ Shopkeeper/ Farmer	Semi-profession	40000	Lower middle class	No	No	Not applicable	Not applicable	Not applicable	Not applicable	Not applicable	Not applicable	Not applicable	Not applicable	Not applicable	Not applicable	Not applicable	Not applicable	Not applicable	Not applicable	Not applicable	Not applicable	Not applicable	Not applicable	Not applicable	Not applicable	Not applicable	Not applicable	poor	Not Applicable	Not applicable	Not applicable	Not applicable
18	Rural	6	Mother	15	Female	Yes	Secondary	2	Nuclear	Hindu	Brahmin	Married	40	44	Primary School ( Grade 1-5)	Primary School ( Grade 1-5)	Clerical/ Shopkeeper/ Farmer	Clerical/ Shopkeeper/ Farmer	30000	Lower middle class	No	No	Not applicable	Not applicable	Not applicable	Not applicable	Not applicable	Not applicable	Not applicable	Not applicable	Not applicable	Not applicable	Not applicable	Not applicable	Not applicable	Not applicable	Not applicable	Not applicable	Not applicable	Not applicable	Not applicable	Not applicable	Not applicable	Not applicable	poor	Not Applicable	Not applicable	Not applicable	Not applicable
19	Rural	6	Father	15	Male	Yes	Higher-secondary	1	Joint	Hindu	Brahmin	Married	40	44	Higher secondary/ Equivalence	Middle School (Grade 6, 7 & 8)	Clerical/ Shopkeeper/ Farmer	Clerical/ Shopkeeper/ Farmer	40000	Lower middle class	Yes	No	Not applicable	Not applicable	Not applicable	Not applicable	Not applicable	Not applicable	Not applicable	Not applicable	Not applicable	Not applicable	Not applicable	Not applicable	Not applicable	Not applicable	Not applicable	Not applicable	Not applicable	Not applicable	Not applicable	Not applicable	Not applicable	Not applicable	poor	Yes	Yes	No	No
20	Rural	6	Mother	5	Male	Yes	Basic School	2	Joint	Hindu	Brahmin	Married	40	44	Post graduate/ Graduate	Post graduate/ Graduate	Semi-profession	Semi-profession	60000	Lower middle class	No	Yes	Children and elderly	Yes	Yes	Yes	Yes	No	Yes	No	No	No	No	Yes	No	No	No	No	No	Yes	Yes	No	Don't know	Don't know	poor	Not Applicable	Not applicable	Not applicable	Not applicable
21	Rural	6	Mother	5	Male	Yes	Montessori/ Pre-school	5	Nuclear	Hindu	Brahmin	Married	40	43	Literate (without any formal Education)	Primary School ( Grade 1-5)	Clerical/ Shopkeeper/ Farmer	Unskilled worker	20000	Lower middle class	No	No	Not applicable	Not applicable	Not applicable	Not applicable	Not applicable	Not applicable	Not applicable	Not applicable	Not applicable	Not applicable	Not applicable	Not applicable	Not applicable	Not applicable	Not applicable	Not applicable	Not applicable	Not applicable	Not applicable	Not applicable	Not applicable	Not applicable	poor	Not Applicable	Not applicable	Not applicable	Not applicable
22	Rural	6	Mother	12	Female	Yes	Secondary	3	Nuclear	Hindu	Brahmin	Married	40	43	Literate (without any formal Education)	Primary School ( Grade 1-5)	Clerical/ Shopkeeper/ Farmer	Clerical/ Shopkeeper/ Farmer	25000	Lower middle class	Yes	No	Not applicable	Not applicable	Not applicable	Not applicable	Not applicable	Not applicable	Not applicable	Not applicable	Not applicable	Not applicable	Not applicable	Not applicable	Not applicable	Not applicable	Not applicable	Not applicable	Not applicable	Not applicable	Not applicable	Not applicable	Not applicable	Not applicable	poor	No	No	No	Yes
23	Rural	6	Mother	11	Female	Yes	Secondary	2	Nuclear	Hindu	Brahmin	Married	40	43	Middle School (Grade 6, 7 & 8)	Higher secondary/ Equivalence	Clerical/ Shopkeeper/ Farmer	Skilled worker	40000	Lower middle class	No	No	Not applicable	Not applicable	Not applicable	Not applicable	Not applicable	Not applicable	Not applicable	Not applicable	Not applicable	Not applicable	Not applicable	Not applicable	Not applicable	Not applicable	Not applicable	Not applicable	Not applicable	Not applicable	Not applicable	Not applicable	Not applicable	Not applicable	poor	Not Applicable	Not applicable	Not applicable	Not applicable
24	Rural	6	Mother	13	Male	Yes	Secondary	1	Joint	Hindu	Janajati	Married	35	42	Middle School (Grade 6, 7 & 8)	Higher secondary/ Equivalence	Clerical/ Shopkeeper/ Farmer	Clerical/ Shopkeeper/ Farmer	40000	Lower middle class	No	No	Not applicable	Not applicable	Not applicable	Not applicable	Not applicable	Not applicable	Not applicable	Not applicable	Not applicable	Not applicable	Not applicable	Not applicable	Not applicable	Not applicable	Not applicable	Not applicable	Not applicable	Not applicable	Not applicable	Not applicable	Not applicable	Not applicable	poor	Not Applicable	Not applicable	Not applicable	Not applicable
25	Rural	4	Father	13	Male	Yes	Secondary	1	Nuclear	Hindu	Brahmin	Married	38	42	Middle School (Grade 6, 7 & 8)	Higher secondary/ Equivalence	Clerical/ Shopkeeper/ Farmer	Clerical/ Shopkeeper/ Farmer	30000	Upper lower class	Yes	No	Not applicable	Not applicable	Not applicable	Not applicable	Not applicable	Not applicable	Not applicable	Not applicable	Not applicable	Not applicable	Not applicable	Not applicable	Not applicable	Not applicable	Not applicable	Not applicable	Not applicable	Not applicable	Not applicable	Not applicable	Not applicable	Not applicable	poor	No	Yes	No	No
26	Rural	4	Mother	9	Female	Yes	Secondary	1	Nuclear	Hindu	Brahmin	Married	40	42	High School (Grade 9 & 10)	Higher secondary/ Equivalence	Clerical/ Shopkeeper/ Farmer	Clerical/ Shopkeeper/ Farmer	40000	Upper middle class	No	Yes	Children and elderly	No	Yes	No	Yes	No	Yes	Yes	No	No	No	Yes	Yes	Yes	No	No	No	Yes	No	No	Create awareness	Don't know	poor	Not Applicable	Not applicable	Not applicable	Not applicable
27	Rural	3	Father	14	Female	Yes	Secondary	1	Nuclear	Hindu	Brahmin	Married	40	42	High School (Grade 9 & 10)	Post graduate/ Graduate	Unemployed	Semi-profession	40000	Lower middle class	Yes	Yes	Children	No	Yes	Yes	No	No	Yes	Yes	No	No	No	Yes	Yes	Yes	No	No	No	Yes	No	No	Create awareness	Include a chapter about Injuries and is prevention in the school curriculum	good	No	No	No	No
28	Rural	2	Mother	14	Male	Yes	Secondary	2	Nuclear	Hindu	Brahmin	Married	38	40	Literate (without any formal Education)	Higher secondary/ Equivalence	Clerical/ Shopkeeper/ Farmer	Clerical/ Shopkeeper/ Farmer	40000	Lower middle class	No	No	Not applicable	Not applicable	Not applicable	Not applicable	Not applicable	Not applicable	Not applicable	Not applicable	Not applicable	Not applicable	Not applicable	Not applicable	Not applicable	Not applicable	Not applicable	Not applicable	Not applicable	Not applicable	Not applicable	Not applicable	Not applicable	Not applicable	poor	Not Applicable	Not applicable	Not applicable	Not applicable
29	Rural	3	Father	14	Female	Yes	Secondary	3	Joint	Hindu	Brahmin	Married	36	40	Literate (without any formal Education)	High School (Grade 9 & 10)	Clerical/ Shopkeeper/ Farmer	Clerical/ Shopkeeper/ Farmer	35000	Lower middle class	No	No	Not applicable	Not applicable	Not applicable	Not applicable	Not applicable	Not applicable	Not applicable	Not applicable	Not applicable	Not applicable	Not applicable	Not applicable	Not applicable	Not applicable	Not applicable	Not applicable	Not applicable	Not applicable	Not applicable	Not applicable	Not applicable	Not applicable	poor	Not Applicable	Not applicable	Not applicable	Not applicable
30	Rural	3	Father	6	Male	Yes	Basic School	4	Nuclear	Hindu	Brahmin	Married	35	40	Literate (without any formal Education)	Literate (without any formal Education)	Clerical/ Shopkeeper/ Farmer	Clerical/ Shopkeeper/ Farmer	30000	Lower middle class	No	No	Not applicable	Not applicable	Not applicable	Not applicable	Not applicable	Not applicable	Not applicable	Not applicable	Not applicable	Not applicable	Not applicable	Not applicable	Not applicable	Not applicable	Not applicable	Not applicable	Not applicable	Not applicable	Not applicable	Not applicable	Not applicable	Not applicable	poor	Not Applicable	Not applicable	Not applicable	Not applicable
31	Rural	4	Mother	11	Male	Yes	Basic School	1	Joint	Hindu	Brahmin	Married	38	40	Primary School ( Grade 1-5)	Post graduate/ Graduate	Unemployed	Semi-profession	40000	Lower middle class	Yes	No	Not applicable	Not applicable	Not applicable	Not applicable	Not applicable	Not applicable	Not applicable	Not applicable	Not applicable	Not applicable	Not applicable	Not applicable	Not applicable	Not applicable	Not applicable	Not applicable	Not applicable	Not applicable	Not applicable	Not applicable	Not applicable	Not applicable	poor	No	Yes	No	No
32	Rural	4	Mother	9	Male	Yes	Basic School	3	Nuclear	Hindu	Brahmin	Married	36	40	Primary School ( Grade 1-5)	Middle School (Grade 6, 7 & 8)	Clerical/ Shopkeeper/ Farmer	Unskilled worker	20000	Lower middle class	Yes	No	Not applicable	Not applicable	Not applicable	Not applicable	Not applicable	Not applicable	Not applicable	Not applicable	Not applicable	Not applicable	Not applicable	Not applicable	Not applicable	Not applicable	Not applicable	Not applicable	Not applicable	Not applicable	Not applicable	Not applicable	Not applicable	Not applicable	poor	No	Yes	No	No
33	Rural	6	Mother	7	Male	Yes	Basic School	3	Nuclear	Hindu	Brahmin	Married	36	40	Primary School ( Grade 1-5)	High School (Grade 9 & 10)	Clerical/ Shopkeeper/ Farmer	Clerical/ Shopkeeper/ Farmer	30000	Upper lower class	No	No	Not applicable	Not applicable	Not applicable	Not applicable	Not applicable	Not applicable	Not applicable	Not applicable	Not applicable	Not applicable	Not applicable	Not applicable	Not applicable	Not applicable	Not applicable	Not applicable	Not applicable	Not applicable	Not applicable	Not applicable	Not applicable	Not applicable	poor	Not Applicable	Not applicable	Not applicable	Not applicable
34	Rural	6	Mother	13	Male	Yes	Secondary	2	Joint	Hindu	Chhetri	Married	34	40	Primary School ( Grade 1-5)	Middle School (Grade 6, 7 & 8)	Clerical/ Shopkeeper/ Farmer	Clerical/ Shopkeeper/ Farmer	40000	Lower middle class	Yes	No	Not applicable	Not applicable	Not applicable	Not applicable	Not applicable	Not applicable	Not applicable	Not applicable	Not applicable	Not applicable	Not applicable	Not applicable	Not applicable	Not applicable	Not applicable	Not applicable	Not applicable	Not applicable	Not applicable	Not applicable	Not applicable	Not applicable	poor	No	Yes	No	No
35	Rural	6	Mother	15	Female	Yes	Secondary	1	Joint	Hindu	Brahmin	Married	35	40	Primary School ( Grade 1-5)	Middle School (Grade 6, 7 & 8)	Clerical/ Shopkeeper/ Farmer	Unskilled worker	50000	Lower middle class	No	No	Not applicable	Not applicable	Not applicable	Not applicable	Not applicable	Not applicable	Not applicable	Not applicable	Not applicable	Not applicable	Not applicable	Not applicable	Not applicable	Not applicable	Not applicable	Not applicable	Not applicable	Not applicable	Not applicable	Not applicable	Not applicable	Not applicable	poor	Not Applicable	Not applicable	Not applicable	Not applicable
36	Rural	6	Mother	13	Male	Yes	Secondary	2	Joint	Hindu	Brahmin	Married	37	40	Primary School ( Grade 1-5)	High School (Grade 9 & 10)	Skilled worker	Clerical/ Shopkeeper/ Farmer	35000	Lower middle class	Yes	No	Not applicable	Not applicable	Not applicable	Not applicable	Not applicable	Not applicable	Not applicable	Not applicable	Not applicable	Not applicable	Not applicable	Not applicable	Not applicable	Not applicable	Not applicable	Not applicable	Not applicable	Not applicable	Not applicable	Not applicable	Not applicable	Not applicable	poor	No	Yes	No	No
37	Rural	6	Mother	15	Female	Yes	Secondary	1	Nuclear	Hindu	Brahmin	Married	36	40	Primary School ( Grade 1-5)	High School (Grade 9 & 10)	Skilled worker	Clerical/ Shopkeeper/ Farmer	40000	Lower middle class	Yes	No	Not applicable	Not applicable	Not applicable	Not applicable	Not applicable	Not applicable	Not applicable	Not applicable	Not applicable	Not applicable	Not applicable	Not applicable	Not applicable	Not applicable	Not applicable	Not applicable	Not applicable	Not applicable	Not applicable	Not applicable	Not applicable	Not applicable	poor	No	Yes	No	No
38	Rural	4	Father	12	Male	Yes	Secondary	1	Joint	Hindu	Brahmin	Married	38	40	Primary School ( Grade 1-5)	Primary School ( Grade 1-5)	Clerical/ Shopkeeper/ Farmer	Clerical/ Shopkeeper/ Farmer	25000	Lower middle class	No	No	Not applicable	Not applicable	Not applicable	Not applicable	Not applicable	Not applicable	Not applicable	Not applicable	Not applicable	Not applicable	Not applicable	Not applicable	Not applicable	Not applicable	Not applicable	Not applicable	Not applicable	Not applicable	Not applicable	Not applicable	Not applicable	Not applicable	poor	Not Applicable	Not applicable	Not applicable	Not applicable
39	Rural	2	Mother	5	Male	Yes	Montessori/ Pre-school	2	Nuclear	Hindu	Brahmin	Married	35	40	Middle School (Grade 6, 7 & 8)	Post graduate/ Graduate	Unemployed	Clerical/ Shopkeeper/ Farmer	40000	Lower middle class	Yes	No	Not applicable	Not applicable	Not applicable	Not applicable	Not applicable	Not applicable	Not applicable	Not applicable	Not applicable	Not applicable	Not applicable	Not applicable	Not applicable	Not applicable	Not applicable	Not applicable	Not applicable	Not applicable	Not applicable	Not applicable	Not applicable	Not applicable	poor	No	No	No	No
40	Rural	4	Mother	7	Female	Yes	Basic School	2	Nuclear	Hindu	Brahmin	Married	36	40	Middle School (Grade 6, 7 & 8)	Primary School ( Grade 1-5)	Clerical/ Shopkeeper/ Farmer	Clerical/ Shopkeeper/ Farmer	40000	Lower middle class	Yes	No	Not applicable	Not applicable	Not applicable	Not applicable	Not applicable	Not applicable	Not applicable	Not applicable	Not applicable	Not applicable	Not applicable	Not applicable	Not applicable	Not applicable	Not applicable	Not applicable	Not applicable	Not applicable	Not applicable	Not applicable	Not applicable	Not applicable	poor	No	Yes	No	No
41	Rural	4	Mother	15	Male	Yes	Secondary	0	Nuclear	Hindu	Brahmin	Married	38	40	High School (Grade 9 & 10)	High School (Grade 9 & 10)	Clerical/ Shopkeeper/ Farmer	Skilled worker	40000	Lower middle class	No	No	Not applicable	Not applicable	Not applicable	Not applicable	Not applicable	Not applicable	Not applicable	Not applicable	Not applicable	Not applicable	Not applicable	Not applicable	Not applicable	Not applicable	Not applicable	Not applicable	Not applicable	Not applicable	Not applicable	Not applicable	Not applicable	Not applicable	poor	Not Applicable	Not applicable	Not applicable	Not applicable
42	Rural	4	Mother	8	Female	Yes	Basic School	1	Joint	Hindu	Brahmin	Married	34	40	Post graduate/ Graduate	Post graduate/ Graduate	Unskilled worker	Semi-profession	50000	Upper middle class	No	No	Not applicable	Not applicable	Not applicable	Not applicable	Not applicable	Not applicable	Not applicable	Not applicable	Not applicable	Not applicable	Not applicable	Not applicable	Not applicable	Not applicable	Not applicable	Not applicable	Not applicable	Not applicable	Not applicable	Not applicable	Not applicable	Not applicable	poor	Not Applicable	Not applicable	Not applicable	Not applicable
43	Rural	6	Mother	2	Male	No	Not applicable	2	Nuclear	Hindu	Brahmin	Married	33	39	Literate (without any formal Education)	Primary School ( Grade 1-5)	Clerical/ Shopkeeper/ Farmer	Clerical/ Shopkeeper/ Farmer	30000	Lower middle class	No	No	Not applicable	Not applicable	Not applicable	Not applicable	Not applicable	Not applicable	Not applicable	Not applicable	Not applicable	Not applicable	Not applicable	Not applicable	Not applicable	Not applicable	Not applicable	Not applicable	Not applicable	Not applicable	Not applicable	Not applicable	Not applicable	Not applicable	poor	Not Applicable	Not applicable	Not applicable	Not applicable
44	Rural	2	Father	13	Female	Yes	Secondary	1	Joint	Hindu	Brahmin	Married	35	39	High School (Grade 9 & 10)	Higher secondary/ Equivalence	Clerical/ Shopkeeper/ Farmer	Clerical/ Shopkeeper/ Farmer	35000	Lower middle class	Yes	Yes	Children	Yes	No	Yes	No	No	Yes	No	No	Yes	No	Yes	No	No	No	No	No	Yes	Yes	Yes	Create awareness	Include a chapter about Injuries and is prevention in the school curriculum	poor	No	Yes	No	No
45	Rural	2	Mother	8	Female	Yes	Basic School	1	Nuclear	Hindu	Brahmin	Married	36	39	High School (Grade 9 & 10)	High School (Grade 9 & 10)	Unskilled worker	Unskilled worker	40000	Lower middle class	Yes	No	Not applicable	Not applicable	Not applicable	Not applicable	Not applicable	Not applicable	Not applicable	Not applicable	Not applicable	Not applicable	Not applicable	Not applicable	Not applicable	Not applicable	Not applicable	Not applicable	Not applicable	Not applicable	Not applicable	Not applicable	Not applicable	Not applicable	poor	No	Yes	No	No
46	Rural	6	Mother	12	Female	Yes	Secondary	1	Nuclear	Hindu	Brahmin	Married	33	39	Higher secondary/ Equivalence	Higher secondary/ Equivalence	Clerical/ Shopkeeper/ Farmer	Semi-skilled worker	50000	Lower middle class	Yes	No	Not applicable	Not applicable	Not applicable	Not applicable	Not applicable	Not applicable	Not applicable	Not applicable	Not applicable	Not applicable	Not applicable	Not applicable	Not applicable	Not applicable	Not applicable	Not applicable	Not applicable	Not applicable	Not applicable	Not applicable	Not applicable	Not applicable	poor	No	Yes	No	Yes
47	Rural	6	Mother	11	Female	Yes	Secondary	3	Joint	Hindu	Brahmin	Married	33	38	Illiterate	Primary School ( Grade 1-5)	Clerical/ Shopkeeper/ Farmer	Clerical/ Shopkeeper/ Farmer	30000	Lower middle class	No	No	Not applicable	Not applicable	Not applicable	Not applicable	Not applicable	Not applicable	Not applicable	Not applicable	Not applicable	Not applicable	Not applicable	Not applicable	Not applicable	Not applicable	Not applicable	Not applicable	Not applicable	Not applicable	Not applicable	Not applicable	Not applicable	Not applicable	poor	Not Applicable	Not applicable	Not applicable	Not applicable
48	Rural	4	Mother	11	Male	Yes	Secondary	1	Joint	Hindu	Brahmin	Married	33	38	Middle School (Grade 6, 7 & 8)	Higher secondary/ Equivalence	Clerical/ Shopkeeper/ Farmer	Clerical/ Shopkeeper/ Farmer	40000	Lower middle class	Yes	No	Not applicable	Not applicable	Not applicable	Not applicable	Not applicable	Not applicable	Not applicable	Not applicable	Not applicable	Not applicable	Not applicable	Not applicable	Not applicable	Not applicable	Not applicable	Not applicable	Not applicable	Not applicable	Not applicable	Not applicable	Not applicable	Not applicable	poor	No	Yes	No	No
49	Rural	4	Father	10	Male	Yes	Basic School	1	Nuclear	Hindu	Brahmin	Married	34	38	Middle School (Grade 6, 7 & 8)	Higher secondary/ Equivalence	Clerical/ Shopkeeper/ Farmer	Clerical/ Shopkeeper/ Farmer	30000	Lower class	Yes	No	Not applicable	Not applicable	Not applicable	Not applicable	Not applicable	Not applicable	Not applicable	Not applicable	Not applicable	Not applicable	Not applicable	Not applicable	Not applicable	Not applicable	Not applicable	Not applicable	Not applicable	Not applicable	Not applicable	Not applicable	Not applicable	Not applicable	poor	No	Yes	No	No
50	Rural	4	Mother	9	Male	Yes	Basic School	2	Nuclear	Hindu	Brahmin	Married	30	38	Middle School (Grade 6, 7 & 8)	High School (Grade 9 & 10)	Clerical/ Shopkeeper/ Farmer	Clerical/ Shopkeeper/ Farmer	40000	Lower middle class	Yes	Yes	Children	No	No	Yes	Yes	No	Yes	Yes	No	No	No	Yes	Yes	Yes	No	No	No	No	Yes	No	Don't know	Don't know	poor	No	Yes	No	No
51	Rural	6	Mother	10	Male	Yes	Basic School	2	Joint	Hindu	Brahmin	Married	32	38	Middle School (Grade 6, 7 & 8)	High School (Grade 9 & 10)	Clerical/ Shopkeeper/ Farmer	Clerical/ Shopkeeper/ Farmer	40000	Lower middle class	No	No	Not applicable	Not applicable	Not applicable	Not applicable	Not applicable	Not applicable	Not applicable	Not applicable	Not applicable	Not applicable	Not applicable	Not applicable	Not applicable	Not applicable	Not applicable	Not applicable	Not applicable	Not applicable	Not applicable	Not applicable	Not applicable	Not applicable	poor	Not Applicable	Not applicable	Not applicable	Not applicable
52	Rural	4	Father	4	Female	Yes	Montessori/ Pre-school	2	Joint	Hindu	Brahmin	Married	30	38	Middle School (Grade 6, 7 & 8)	High School (Grade 9 & 10)	Clerical/ Shopkeeper/ Farmer	Clerical/ Shopkeeper/ Farmer	40000	Lower middle class	No	No	Not applicable	Not applicable	Not applicable	Not applicable	Not applicable	Not applicable	Not applicable	Not applicable	Not applicable	Not applicable	Not applicable	Not applicable	Not applicable	Not applicable	Not applicable	Not applicable	Not applicable	Not applicable	Not applicable	Not applicable	Not applicable	Not applicable	poor	Not Applicable	Not applicable	Not applicable	Not applicable
53	Rural	3	Mother	11	Female	Yes	Secondary	1	Nuclear	Hindu	Brahmin	Married	35	38	Higher secondary/ Equivalence	Higher secondary/ Equivalence	Unemployed	Skilled worker	40000	Lower middle class	No	No	Not applicable	Not applicable	Not applicable	Not applicable	Not applicable	Not applicable	Not applicable	Not applicable	Not applicable	Not applicable	Not applicable	Not applicable	Not applicable	Not applicable	Not applicable	Not applicable	Not applicable	Not applicable	Not applicable	Not applicable	Not applicable	Not applicable	poor	Not Applicable	Not applicable	Not applicable	Not applicable
54	Rural	4	Mother	10	Male	Yes	Secondary	2	Nuclear	Hindu	Brahmin	Married	35	38	Higher secondary/ Equivalence	Post graduate/ Graduate	Semi-profession	Semi-profession	50000	Lower middle class	Yes	Yes	Children	Yes	Yes	Yes	Yes	Yes	Yes	Yes	No	No	No	Yes	Yes	Yes	Yes	Yes	Yes	Yes	Yes	No	Don't know	Don't know	good	No	No	No	No
55	Rural	3	Father	8	Female	Yes	Basic School	1	Nuclear	Hindu	Brahmin	Married	35	38	Higher secondary/ Equivalence	Post graduate/ Graduate	Unemployed	Clerical/ Shopkeeper/ Farmer	35000	Lower middle class	No	Yes	Children	No	Yes	No	No	No	Yes	No	No	Yes	No	Yes	No	No	No	No	No	No	Yes	No	Create awareness	Don't know	poor	Not Applicable	Not applicable	Not applicable	Not applicable
56	Rural	2	Mother	4	Female	Yes	Montessori/ Pre-school	1	Nuclear	Hindu	Brahmin	Married	35	38	Post graduate/ Graduate	Post graduate/ Graduate	Semi-profession	Semi-profession	50000	Lower middle class	No	Yes	Children	No	No	No	No	Yes	Yes	Yes	No	No	No	Yes	No	Yes	No	No	No	Yes	No	No	Create awareness	Proper roads construction	poor	Not Applicable	Not applicable	Not applicable	Not applicable
57	Rural	4	Mother	11	Male	Yes	Secondary	2	Nuclear	Hindu	Brahmin	Married	35	37	Literate (without any formal Education)	High School (Grade 9 & 10)	Clerical/ Shopkeeper/ Farmer	Semi-profession	40000	Lower middle class	No	No	Not applicable	Not applicable	Not applicable	Not applicable	Not applicable	Not applicable	Not applicable	Not applicable	Not applicable	Not applicable	Not applicable	Not applicable	Not applicable	Not applicable	Not applicable	Not applicable	Not applicable	Not applicable	Not applicable	Not applicable	Not applicable	Not applicable	poor	Not Applicable	Not applicable	Not applicable	Not applicable
58	Rural	6	Mother	11	Male	Yes	Secondary	2	Nuclear	Hindu	Brahmin	Married	35	37	Primary School ( Grade 1-5)	High School (Grade 9 & 10)	Clerical/ Shopkeeper/ Farmer	Clerical/ Shopkeeper/ Farmer	30000	Lower middle class	No	No	Not applicable	Not applicable	Not applicable	Not applicable	Not applicable	Not applicable	Not applicable	Not applicable	Not applicable	Not applicable	Not applicable	Not applicable	Not applicable	Not applicable	Not applicable	Not applicable	Not applicable	Not applicable	Not applicable	Not applicable	Not applicable	Not applicable	poor	Not Applicable	Not applicable	Not applicable	Not applicable
59	Rural	6	Father	3	Male	Yes	Montessori/ Pre-school	2	Joint	Hindu	Brahmin	Married	30	37	High School (Grade 9 & 10)	Higher secondary/ Equivalence	Clerical/ Shopkeeper/ Farmer	Clerical/ Shopkeeper/ Farmer	40000	Lower class	No	No	Not applicable	Not applicable	Not applicable	Not applicable	Not applicable	Not applicable	Not applicable	Not applicable	Not applicable	Not applicable	Not applicable	Not applicable	Not applicable	Not applicable	Not applicable	Not applicable	Not applicable	Not applicable	Not applicable	Not applicable	Not applicable	Not applicable	poor	Not Applicable	Not applicable	Not applicable	Not applicable
60	Rural	4	Mother	12	Male	Yes	Secondary	1	Nuclear	Hindu	Brahmin	Married	32	37	High School (Grade 9 & 10)	High School (Grade 9 & 10)	Clerical/ Shopkeeper/ Farmer	Clerical/ Shopkeeper/ Farmer	30000	Lower middle class	No	No	Not applicable	Not applicable	Not applicable	Not applicable	Not applicable	Not applicable	Not applicable	Not applicable	Not applicable	Not applicable	Not applicable	Not applicable	Not applicable	Not applicable	Not applicable	Not applicable	Not applicable	Not applicable	Not applicable	Not applicable	Not applicable	Not applicable	poor	Not Applicable	Not applicable	Not applicable	Not applicable
61	Rural	6	Father	7	Male	Yes	Basic School	2	Nuclear	Hindu	Brahmin	Married	31	37	Higher secondary/ Equivalence	Post graduate/ Graduate	Clerical/ Shopkeeper/ Farmer	Clerical/ Shopkeeper/ Farmer	35000	Lower middle class	No	Yes	Children	No	No	No	No	Yes	Yes	No	No	Yes	No	Yes	Yes	Yes	No	No	No	No	Yes	No	Don't know	Don't know	poor	Not Applicable	Not applicable	Not applicable	Not applicable
62	Rural	6	Mother	9	Female	Yes	Basic School	2	Nuclear	Hindu	Brahmin	Married	35	36	Literate (without any formal Education)	Middle School (Grade 6, 7 & 8)	Clerical/ Shopkeeper/ Farmer	Unskilled worker	40000	Lower middle class	No	No	Not applicable	Not applicable	Not applicable	Not applicable	Not applicable	Not applicable	Not applicable	Not applicable	Not applicable	Not applicable	Not applicable	Not applicable	Not applicable	Not applicable	Not applicable	Not applicable	Not applicable	Not applicable	Not applicable	Not applicable	Not applicable	Not applicable	poor	Not Applicable	Not applicable	Not applicable	Not applicable
63	Rural	6	Mother	3	Male	Yes	Montessori/ Pre-school	1	Joint	Hindu	Chhetri	Married	30	36	Primary School ( Grade 1-5)	High School (Grade 9 & 10)	Clerical/ Shopkeeper/ Farmer	Unskilled worker	30000	Lower middle class	Yes	No	Not applicable	Not applicable	Not applicable	Not applicable	Not applicable	Not applicable	Not applicable	Not applicable	Not applicable	Not applicable	Not applicable	Not applicable	Not applicable	Not applicable	Not applicable	Not applicable	Not applicable	Not applicable	Not applicable	Not applicable	Not applicable	Not applicable	poor	No	Yes	No	No
64	Rural	2	Mother	5	Female	Yes	Basic School	1	Nuclear	Hindu	Janajati	Married	33	36	Primary School ( Grade 1-5)	Middle School (Grade 6, 7 & 8)	Unskilled worker	Unskilled worker	30000	Lower middle class	Yes	Yes	Not applicable	Not applicable	Not applicable	Not applicable	Not applicable	Not applicable	Not applicable	Not applicable	Not applicable	Not applicable	Not applicable	Not applicable	Not applicable	Not applicable	Not applicable	Not applicable	Not applicable	Not applicable	Not applicable	Not applicable	Not applicable	Not applicable	poor	No	Yes	No	No
65	Rural	4	Mother	8	Male	Yes	Basic School	1	Nuclear	Hindu	Brahmin	Married	34	36	Middle School (Grade 6, 7 & 8)	High School (Grade 9 & 10)	Unemployed	Unskilled worker	30000	Lower middle class	No	No	Not applicable	Not applicable	Not applicable	Not applicable	Not applicable	Not applicable	Not applicable	Not applicable	Not applicable	Not applicable	Not applicable	Not applicable	Not applicable	Not applicable	Not applicable	Not applicable	Not applicable	Not applicable	Not applicable	Not applicable	Not applicable	Not applicable	poor	Not Applicable	Not applicable	Not applicable	Not applicable
66	Rural	2	Father	4	Male	Yes	Montessori/ Pre-school	2	Nuclear	Hindu	Brahmin	Married	34	36	Middle School (Grade 6, 7 & 8)	Middle School (Grade 6, 7 & 8)	Clerical/ Shopkeeper/ Farmer	Clerical/ Shopkeeper/ Farmer	30000	Lower middle class	No	No	Not applicable	Not applicable	Not applicable	Not applicable	Not applicable	Not applicable	Not applicable	Not applicable	Not applicable	Not applicable	Not applicable	Not applicable	Not applicable	Not applicable	Not applicable	Not applicable	Not applicable	Not applicable	Not applicable	Not applicable	Not applicable	Not applicable	poor	Not Applicable	Not applicable	Not applicable	Not applicable
67	Rural	2	Mother	6	Male	Yes	Basic School	1	Nuclear	Hindu	Brahmin	Married	32	36	High School (Grade 9 & 10)	Higher secondary/ Equivalence	Clerical/ Shopkeeper/ Farmer	Clerical/ Shopkeeper/ Farmer	40000	Lower middle class	No	No	Not applicable	Not applicable	Not applicable	Not applicable	Not applicable	Not applicable	Not applicable	Not applicable	Not applicable	Not applicable	Not applicable	Not applicable	Not applicable	Not applicable	Not applicable	Not applicable	Not applicable	Not applicable	Not applicable	Not applicable	Not applicable	Not applicable	poor	Not Applicable	Not applicable	Not applicable	Not applicable
68	Rural	6	Mother	10	Male	Yes	Secondary	1	Nuclear	Hindu	Brahmin	Married	35	36	High School (Grade 9 & 10)	Higher secondary/ Equivalence	Clerical/ Shopkeeper/ Farmer	Clerical/ Shopkeeper/ Farmer	40000	Lower middle class	No	Yes	Children	No	No	No	No	Yes	No	No	No	No	Yes	Yes	Yes	No	No	No	No	Yes	No	No	Don't know	Don't know	poor	Not Applicable	Not applicable	Not applicable	Not applicable
69	Rural	2	Father	7	Male	Yes	Basic School	1	Joint	Hindu	Brahmin	Married	31	36	High School (Grade 9 & 10)	Higher secondary/ Equivalence	Clerical/ Shopkeeper/ Farmer	Clerical/ Shopkeeper/ Farmer	30000	Lower middle class	Yes	Yes	Children	Yes	No	Yes	No	No	Yes	No	No	Yes	No	Yes	No	No	No	No	No	Yes	Yes	No	Create awareness	Include a chapter about Injuries and is prevention in the school curriculum	poor	No	Yes	No	No
70	Rural	6	Father	9	Male	Yes	Basic School	1	Joint	Hindu	Brahmin	Married	30	36	High School (Grade 9 & 10)	Higher secondary/ Equivalence	Clerical/ Shopkeeper/ Farmer	Clerical/ Shopkeeper/ Farmer	40000	Upper lower class	Yes	Yes	Children	Yes	No	No	Yes	No	No	Yes	Yes	No	No	Yes	No	No	No	No	No	Yes	No	No	Don't know	Don't know	poor	No	Yes	No	No
71	Rural	6	Father	6	Male	Yes	Basic School	1	Joint	Hindu	Brahmin	Married	28	36	Higher secondary/ Equivalence	Higher secondary/ Equivalence	Clerical/ Shopkeeper/ Farmer	Clerical/ Shopkeeper/ Farmer	45000	Lower middle class	No	No	Not applicable	Not applicable	Not applicable	Not applicable	Not applicable	Not applicable	Not applicable	Not applicable	Not applicable	Not applicable	Not applicable	Not applicable	Not applicable	Not applicable	Not applicable	Not applicable	Not applicable	Not applicable	Not applicable	Not applicable	Not applicable	Not applicable	poor	Not Applicable	Not applicable	Not applicable	Not applicable
72	Rural	4	Mother	2	Female	No	Not applicable	1	Nuclear	Hindu	Brahmin	Married	30	36	Higher secondary/ Equivalence	Higher secondary/ Equivalence	Clerical/ Shopkeeper/ Farmer	Clerical/ Shopkeeper/ Farmer	25000	Lower middle class	No	No	Not applicable	Not applicable	Not applicable	Not applicable	Not applicable	Not applicable	Not applicable	Not applicable	Not applicable	Not applicable	Not applicable	Not applicable	Not applicable	Not applicable	Not applicable	Not applicable	Not applicable	Not applicable	Not applicable	Not applicable	Not applicable	Not applicable	poor	Not Applicable	Not applicable	Not applicable	Not applicable
73	Rural	2	Father	11	Female	Yes	Basic School	0	Joint	Hindu	Brahmin	Separated/ Divorced	Not applicable	35	Not applicable	Middle School (Grade 6, 7 & 8)	Not applicable	Unskilled worker	40000	Lower middle class	No	No	Not applicable	Not applicable	Not applicable	Not applicable	Not applicable	Not applicable	Not applicable	Not applicable	Not applicable	Not applicable	Not applicable	Not applicable	Not applicable	Not applicable	Not applicable	Not applicable	Not applicable	Not applicable	Not applicable	Not applicable	Not applicable	Not applicable	poor	Not Applicable	Not applicable	Not applicable	Not applicable
74	Rural	2	Father	13	Female	Yes	Secondary	2	Nuclear	Hindu	Brahmin	Married	30	35	Illiterate	High School (Grade 9 & 10)	Clerical/ Shopkeeper/ Farmer	Skilled worker	35000	Upper lower class	No	No	Not applicable	Not applicable	Not applicable	Not applicable	Not applicable	Not applicable	Not applicable	Not applicable	Not applicable	Not applicable	Not applicable	Not applicable	Not applicable	Not applicable	Not applicable	Not applicable	Not applicable	Not applicable	Not applicable	Not applicable	Not applicable	Not applicable	poor	Not Applicable	Not applicable	Not applicable	Not applicable
75	Rural	6	Mother	8	Male	Yes	Basic School	2	Nuclear	Hindu	Brahmin	Married	30	35	Primary School ( Grade 1-5)	Higher secondary/ Equivalence	Clerical/ Shopkeeper/ Farmer	Clerical/ Shopkeeper/ Farmer	40000	Lower middle class	Yes	No	Not applicable	Not applicable	Not applicable	Not applicable	Not applicable	Not applicable	Not applicable	Not applicable	Not applicable	Not applicable	Not applicable	Not applicable	Not applicable	Not applicable	Not applicable	Not applicable	Not applicable	Not applicable	Not applicable	Not applicable	Not applicable	Not applicable	poor	No	Yes	No	No
76	Rural	6	Mother	13	Male	Yes	Secondary	2	Joint	Hindu	Brahmin	Married	32	35	Primary School ( Grade 1-5)	Middle School (Grade 6, 7 & 8)	Clerical/ Shopkeeper/ Farmer	Clerical/ Shopkeeper/ Farmer	40000	Lower middle class	Yes	No	Not applicable	Not applicable	Not applicable	Not applicable	Not applicable	Not applicable	Not applicable	Not applicable	Not applicable	Not applicable	Not applicable	Not applicable	Not applicable	Not applicable	Not applicable	Not applicable	Not applicable	Not applicable	Not applicable	Not applicable	Not applicable	Not applicable	poor	No	Yes	No	No
77	Rural	6	Mother	6	Female	Yes	Basic School	1	Nuclear	Hindu	Janajati	Married	30	35	Middle School (Grade 6, 7 & 8)	Higher secondary/ Equivalence	Skilled worker	Skilled worker	35000	Lower middle class	No	No	Not applicable	Not applicable	Not applicable	Not applicable	Not applicable	Not applicable	Not applicable	Not applicable	Not applicable	Not applicable	Not applicable	Not applicable	Not applicable	Not applicable	Not applicable	Not applicable	Not applicable	Not applicable	Not applicable	Not applicable	Not applicable	Not applicable	poor	Not Applicable	Not applicable	Not applicable	Not applicable
78	Rural	4	Father	5	Male	Yes	Montessori/ Pre-school	2	Joint	Hindu	Brahmin	Married	33	35	Middle School (Grade 6, 7 & 8)	Higher secondary/ Equivalence	Clerical/ Shopkeeper/ Farmer	Clerical/ Shopkeeper/ Farmer	25000	Lower middle class	No	No	Not applicable	Not applicable	Not applicable	Not applicable	Not applicable	Not applicable	Not applicable	Not applicable	Not applicable	Not applicable	Not applicable	Not applicable	Not applicable	Not applicable	Not applicable	Not applicable	Not applicable	Not applicable	Not applicable	Not applicable	Not applicable	Not applicable	poor	Not Applicable	Not applicable	Not applicable	Not applicable
79	Rural	4	Mother	10	Female	Yes	Basic School	1	Nuclear	Hindu	Brahmin	Married	32	35	Middle School (Grade 6, 7 & 8)	Middle School (Grade 6, 7 & 8)	Clerical/ Shopkeeper/ Farmer	Clerical/ Shopkeeper/ Farmer	35000	Upper lower class	No	No	Not applicable	Not applicable	Not applicable	Not applicable	Not applicable	Not applicable	Not applicable	Not applicable	Not applicable	Not applicable	Not applicable	Not applicable	Not applicable	Not applicable	Not applicable	Not applicable	Not applicable	Not applicable	Not applicable	Not applicable	Not applicable	Not applicable	poor	Not Applicable	Not applicable	Not applicable	Not applicable
80	Rural	4	Father	2	Male	No	Not applicable	2	Joint	Hindu	Brahmin	Married	32	35	Middle School (Grade 6, 7 & 8)	High School (Grade 9 & 10)	Clerical/ Shopkeeper/ Farmer	Clerical/ Shopkeeper/ Farmer	40000	Upper lower class	Yes	No	Not applicable	Not applicable	Not applicable	Not applicable	Not applicable	Not applicable	Not applicable	Not applicable	Not applicable	Not applicable	Not applicable	Not applicable	Not applicable	Not applicable	Not applicable	Not applicable	Not applicable	Not applicable	Not applicable	Not applicable	Not applicable	Not applicable	poor	No	No	No	Yes
81	Rural	3	Mother	7	Female	Yes	Basic School	1	Joint	Hindu	Brahmin	Married	30	35	Middle School (Grade 6, 7 & 8)	Primary School ( Grade 1-5)	Clerical/ Shopkeeper/ Farmer	Clerical/ Shopkeeper/ Farmer	30000	Upper lower class	No	No	Not applicable	Not applicable	Not applicable	Not applicable	Not applicable	Not applicable	Not applicable	Not applicable	Not applicable	Not applicable	Not applicable	Not applicable	Not applicable	Not applicable	Not applicable	Not applicable	Not applicable	Not applicable	Not applicable	Not applicable	Not applicable	Not applicable	poor	Not Applicable	Not applicable	Not applicable	Not applicable
82	Rural	4	Mother	2	Female	No	Not applicable	2	Joint	Hindu	Brahmin	Married	30	35	High School (Grade 9 & 10)	Higher secondary/ Equivalence	Clerical/ Shopkeeper/ Farmer	Skilled worker	40000	Upper lower class	No	No	Not applicable	Not applicable	Not applicable	Not applicable	Not applicable	Not applicable	Not applicable	Not applicable	Not applicable	Not applicable	Not applicable	Not applicable	Not applicable	Not applicable	Not applicable	Not applicable	Not applicable	Not applicable	Not applicable	Not applicable	Not applicable	Not applicable	poor	Not Applicable	Not applicable	Not applicable	Not applicable
83	Rural	6	Mother	10	Female	Yes	Basic School	2	Joint	Hindu	Brahmin	Married	34	35	High School (Grade 9 & 10)	Higher secondary/ Equivalence	Clerical/ Shopkeeper/ Farmer	Clerical/ Shopkeeper/ Farmer	35000	Lower middle class	No	No	Not applicable	Not applicable	Not applicable	Not applicable	Not applicable	Not applicable	Not applicable	Not applicable	Not applicable	Not applicable	Not applicable	Not applicable	Not applicable	Not applicable	Not applicable	Not applicable	Not applicable	Not applicable	Not applicable	Not applicable	Not applicable	Not applicable	poor	Not Applicable	Not applicable	Not applicable	Not applicable
84	Rural	6	Mother	3	Female	Yes	Montessori/ Pre-school	3	Nuclear	Hindu	Brahmin	Married	30	35	High School (Grade 9 & 10)	Higher secondary/ Equivalence	Clerical/ Shopkeeper/ Farmer	Clerical/ Shopkeeper/ Farmer	40000	Lower middle class	No	No	Not applicable	Not applicable	Not applicable	Not applicable	Not applicable	Not applicable	Not applicable	Not applicable	Not applicable	Not applicable	Not applicable	Not applicable	Not applicable	Not applicable	Not applicable	Not applicable	Not applicable	Not applicable	Not applicable	Not applicable	Not applicable	Not applicable	poor	Not Applicable	Not applicable	Not applicable	Not applicable
85	Rural	2	Father	2	Female	No	Not applicable	1	Joint	Hindu	Brahmin	Married	32	35	High School (Grade 9 & 10)	High School (Grade 9 & 10)	Unemployed	Skilled worker	20000	Upper lower class	No	No	Not applicable	Not applicable	Not applicable	Not applicable	Not applicable	Not applicable	Not applicable	Not applicable	Not applicable	Not applicable	Not applicable	Not applicable	Not applicable	Not applicable	Not applicable	Not applicable	Not applicable	Not applicable	Not applicable	Not applicable	Not applicable	Not applicable	poor	Not Applicable	Not applicable	Not applicable	Not applicable
86	Rural	4	Father	6	Female	Yes	Montessori/ Pre-school	1	Nuclear	Hindu	Brahmin	Married	29	35	Higher secondary/ Equivalence	Higher secondary/ Equivalence	Clerical/ Shopkeeper/ Farmer	Clerical/ Shopkeeper/ Farmer	30000	Lower middle class	Yes	No	Not applicable	Not applicable	Not applicable	Not applicable	Not applicable	Not applicable	Not applicable	Not applicable	Not applicable	Not applicable	Not applicable	Not applicable	Not applicable	Not applicable	Not applicable	Not applicable	Not applicable	Not applicable	Not applicable	Not applicable	Not applicable	Not applicable	poor	No	Yes	No	No
87	Rural	6	Father	4	Male	Yes	Montessori/ Pre-school	0	Joint	Hindu	Brahmin	Married	27	35	Higher secondary/ Equivalence	Higher secondary/ Equivalence	Clerical/ Shopkeeper/ Farmer	Clerical/ Shopkeeper/ Farmer	35000	Upper lower class	No	No	Not applicable	Not applicable	Not applicable	Not applicable	Not applicable	Not applicable	Not applicable	Not applicable	Not applicable	Not applicable	Not applicable	Not applicable	Not applicable	Not applicable	Not applicable	Not applicable	Not applicable	Not applicable	Not applicable	Not applicable	Not applicable	Not applicable	poor	Not Applicable	Not applicable	Not applicable	Not applicable
88	Rural	2	Father	4	Male	Yes	Montessori/ Pre-school	1	Nuclear	Hindu	Brahmin	Married	29	35	Higher secondary/ Equivalence	Higher secondary/ Equivalence	Clerical/ Shopkeeper/ Farmer	Clerical/ Shopkeeper/ Farmer	40000	Lower middle class	No	Yes	Children	Yes	Yes	No	Yes	No	Yes	No	No	No	No	Yes	Yes	No	No	No	No	No	No	No	Don't know	Don't know	poor	Not Applicable	Not applicable	Not applicable	Not applicable
89	Rural	4	Mother	4	Male	Yes	Montessori/ Pre-school	1	Joint	Hindu	Brahmin	Married	33	35	Higher secondary/ Equivalence	Higher secondary/ Equivalence	Clerical/ Shopkeeper/ Farmer	Clerical/ Shopkeeper/ Farmer	40000	Lower middle class	No	Yes	Children	No	Yes	Yes	No	No	Yes	No	No	No	No	Yes	No	No	No	No	No	No	Yes	No	Counselling session for children at school	Create awareness	poor	Not Applicable	Not applicable	Not applicable	Not applicable
90	Rural	4	Mother	4	Male	Yes	Montessori/ Pre-school	2	Joint	Hindu	Brahmin	Married	31	35	Higher secondary/ Equivalence	Post graduate/ Graduate	Clerical/ Shopkeeper/ Farmer	Semi-profession	40000	Lower middle class	Yes	Yes	Children	No	No	No	No	No	Don't Know	Don't Know	Don't Know	Don't Know	Don't Know	Yes	No	No	No	No	No	Don't Know	Don't Know	Don't Know	Don't know	Don't know	poor	No	Yes	No	No
91	Rural	4	Father	3	Female	Yes	Montessori/ Pre-school	2	Joint	Hindu	Brahmin	Married	34	35	Higher secondary/ Equivalence	Higher secondary/ Equivalence	Clerical/ Shopkeeper/ Farmer	Clerical/ Shopkeeper/ Farmer	40000	Lower class	No	No	Not applicable	Not applicable	Not applicable	Not applicable	Not applicable	Not applicable	Not applicable	Not applicable	Not applicable	Not applicable	Not applicable	Not applicable	Not applicable	Not applicable	Not applicable	Not applicable	Not applicable	Not applicable	Not applicable	Not applicable	Not applicable	Not applicable	poor	Not Applicable	Not applicable	Not applicable	Not applicable
92	Rural	6	Mother	9	Male	Yes	Basic School	1	Joint	Hindu	Brahmin	Married	33	35	Post graduate/ Graduate	Post graduate/ Graduate	Semi-profession	Semi-profession	40000	Lower middle class	No	Yes	disabled children	No	Yes	Yes	Yes	No	Yes	No	No	Yes	No	Yes	No	No	No	No	No	No	Yes	No	Don't know	Don't know	poor	Not Applicable	Not applicable	Not applicable	Not applicable
93	Rural	3	Father	12	Female	Yes	Montessori/ Pre-school	0	Joint	Hindu	Brahmin	Separated/ Divorced	Not applicable	34	Not applicable	Middle School (Grade 6, 7 & 8)	Not applicable	Unskilled worker	15000	Upper lower class	Yes	No	Not applicable	Not applicable	Not applicable	Not applicable	Not applicable	Not applicable	Not applicable	Not applicable	Not applicable	Not applicable	Not applicable	Not applicable	Not applicable	Not applicable	Not applicable	Not applicable	Not applicable	Not applicable	Not applicable	Not applicable	Not applicable	Not applicable	poor	No	No	No	No
94	Rural	4	Mother	8	Female	Yes	Basic School	0	Nuclear	Hindu	Brahmin	Married	30	34	Primary School ( Grade 1-5)	Middle School (Grade 6, 7 & 8)	Clerical/ Shopkeeper/ Farmer	Clerical/ Shopkeeper/ Farmer	30000	Upper middle class	No	No	Not applicable	Not applicable	Not applicable	Not applicable	Not applicable	Not applicable	Not applicable	Not applicable	Not applicable	Not applicable	Not applicable	Not applicable	Not applicable	Not applicable	Not applicable	Not applicable	Not applicable	Not applicable	Not applicable	Not applicable	Not applicable	Not applicable	poor	Not Applicable	Not applicable	Not applicable	Not applicable
95	Rural	2	Father	11	Female	Yes	Basic School	1	Joint	Hindu	Dalit	Married	30	34	Primary School ( Grade 1-5)	Middle School (Grade 6, 7 & 8)	Clerical/ Shopkeeper/ Farmer	Clerical/ Shopkeeper/ Farmer	40000	Lower class	Yes	No	Not applicable	Not applicable	Not applicable	Not applicable	Not applicable	Not applicable	Not applicable	Not applicable	Not applicable	Not applicable	Not applicable	Not applicable	Not applicable	Not applicable	Not applicable	Not applicable	Not applicable	Not applicable	Not applicable	Not applicable	Not applicable	Not applicable	poor	No	No	No	No
96	Rural	3	Mother	7	Female	Yes	Basic School	1	Joint	Hindu	Brahmin	Married	29	34	Middle School (Grade 6, 7 & 8)	High School (Grade 9 & 10)	Clerical/ Shopkeeper/ Farmer	Clerical/ Shopkeeper/ Farmer	35000	Upper lower class	No	No	Not applicable	Not applicable	Not applicable	Not applicable	Not applicable	Not applicable	Not applicable	Not applicable	Not applicable	Not applicable	Not applicable	Not applicable	Not applicable	Not applicable	Not applicable	Not applicable	Not applicable	Not applicable	Not applicable	Not applicable	Not applicable	Not applicable	poor	Not Applicable	Not applicable	Not applicable	Not applicable
97	Rural	6	Mother	5	Male	Yes	Montessori/ Pre-school	1	Nuclear	Hindu	Brahmin	Married	28	34	Middle School (Grade 6, 7 & 8)	High School (Grade 9 & 10)	Clerical/ Shopkeeper/ Farmer	Clerical/ Shopkeeper/ Farmer	40000	Upper lower class	No	No	Not applicable	Not applicable	Not applicable	Not applicable	Not applicable	Not applicable	Not applicable	Not applicable	Not applicable	Not applicable	Not applicable	Not applicable	Not applicable	Not applicable	Not applicable	Not applicable	Not applicable	Not applicable	Not applicable	Not applicable	Not applicable	Not applicable	poor	Not Applicable	Not applicable	Not applicable	Not applicable
98	Rural	6	Mother	2	Female	No	Not applicable	2	Joint	Hindu	Brahmin	Married	30	34	Middle School (Grade 6, 7 & 8)	Higher secondary/ Equivalence	Clerical/ Shopkeeper/ Farmer	Unskilled worker	40000	Lower middle class	No	Yes	Children	Yes	No	No	No	No	Yes	No	No	No	No	Yes	No	No	No	No	No	No	No	No	Don't know	Don't know	poor	Not Applicable	Not applicable	Not applicable	Not applicable
99	Rural	3	Mother	13	Male	Yes	Secondary	1	Nuclear	Hindu	Brahmin	Married	32	34	Middle School (Grade 6, 7 & 8)	High School (Grade 9 & 10)	Clerical/ Shopkeeper/ Farmer	Clerical/ Shopkeeper/ Farmer	30000	Upper lower class	No	No	Not applicable	Not applicable	Not applicable	Not applicable	Not applicable	Not applicable	Not applicable	Not applicable	Not applicable	Not applicable	Not applicable	Not applicable	Not applicable	Not applicable	Not applicable	Not applicable	Not applicable	Not applicable	Not applicable	Not applicable	Not applicable	Not applicable	poor	Not Applicable	Not applicable	Not applicable	Not applicable
100	Rural	6	Mother	11	Female	Yes	Secondary	2	Nuclear	Hindu	Chhetri	Married	30	34	Middle School (Grade 6, 7 & 8)	High School (Grade 9 & 10)	Clerical/ Shopkeeper/ Farmer	Clerical/ Shopkeeper/ Farmer	30000	Lower middle class	No	No	Not applicable	Not applicable	Not applicable	Not applicable	Not applicable	Not applicable	Not applicable	Not applicable	Not applicable	Not applicable	Not applicable	Not applicable	Not applicable	Not applicable	Not applicable	Not applicable	Not applicable	Not applicable	Not applicable	Not applicable	Not applicable	Not applicable	poor	Not Applicable	Not applicable	Not applicable	Not applicable
101	Rural	6	Mother	10	Female	Yes	Basic School	2	Nuclear	Hindu	Brahmin	Married	30	34	Middle School (Grade 6, 7 & 8)	High School (Grade 9 & 10)	Clerical/ Shopkeeper/ Farmer	Clerical/ Shopkeeper/ Farmer	40000	Lower middle class	Yes	No	Not applicable	Not applicable	Not applicable	Not applicable	Not applicable	Not applicable	Not applicable	Not applicable	Not applicable	Not applicable	Not applicable	Not applicable	Not applicable	Not applicable	Not applicable	Not applicable	Not applicable	Not applicable	Not applicable	Not applicable	Not applicable	Not applicable	poor	No	No	No	Yes
102	Rural	6	Grandfather	10	Male	Yes	Basic School	0	Joint	Hindu	Brahmin	Married	30	34	High School (Grade 9 & 10)	High School (Grade 9 & 10)	Unskilled worker	Unskilled worker	80000	Lower middle class	No	No	Not applicable	Not applicable	Not applicable	Not applicable	Not applicable	Not applicable	Not applicable	Not applicable	Not applicable	Not applicable	Not applicable	Not applicable	Not applicable	Not applicable	Not applicable	Not applicable	Not applicable	Not applicable	Not applicable	Not applicable	Not applicable	Not applicable	poor	Not Applicable	Not applicable	Not applicable	Not applicable
103	Rural	6	Mother	10	Female	Yes	Basic School	1	Joint	Hindu	Brahmin	Married	30	34	Higher secondary/ Equivalence	Post graduate/ Graduate	Clerical/ Shopkeeper/ Farmer	Clerical/ Shopkeeper/ Farmer	35000	Upper lower class	No	Yes	Children and elderly	Yes	No	No	No	No	No	No	No	Yes	No	Yes	No	No	No	No	No	No	Yes	No	Don't know	Don't know	poor	Not Applicable	Not applicable	Not applicable	Not applicable
104	Rural	4	Father	5	Female	Yes	Basic School	1	Nuclear	Hindu	Brahmin	Married	30	34	Higher secondary/ Equivalence	Higher secondary/ Equivalence	Clerical/ Shopkeeper/ Farmer	Clerical/ Shopkeeper/ Farmer	30000	Upper lower class	No	Yes	Children	No	Yes	Yes	Yes	No	No	No	No	Yes	No	Yes	No	No	Yes	No	No	No	Yes	No	Don't know	Don't know	poor	Not Applicable	Not applicable	Not applicable	Not applicable
105	Rural	6	Mother	5	Female	Yes	Montessori/ Pre-school	0	Nuclear	Hindu	Chhetri	Married	29	34	Post graduate/ Graduate	Post graduate/ Graduate	Semi-profession	Semi-profession	60000	Lower middle class	No	Yes	Children	Yes	No	No	No	No	No	No	No	Yes	No	Yes	Yes	No	No	No	No	No	Yes	No	Don't know	Don't know	poor	Not Applicable	Not applicable	Not applicable	Not applicable
106	Rural	6	Mother	4	Female	Yes	Montessori/ Pre-school	1	Nuclear	Hindu	Dalit	Married	28	33	Primary School ( Grade 1-5)	Middle School (Grade 6, 7 & 8)	Clerical/ Shopkeeper/ Farmer	Semi-skilled worker	25000	Upper lower class	No	No	Not applicable	Not applicable	Not applicable	Not applicable	Not applicable	Not applicable	Not applicable	Not applicable	Not applicable	Not applicable	Not applicable	Not applicable	Not applicable	Not applicable	Not applicable	Not applicable	Not applicable	Not applicable	Not applicable	Not applicable	Not applicable	Not applicable	poor	Not Applicable	Not applicable	Not applicable	Not applicable
107	Rural	6	Father	3	Male	Yes	Montessori/ Pre-school	2	Nuclear	Hindu	Brahmin	Married	30	33	Middle School (Grade 6, 7 & 8)	Primary School ( Grade 1-5)	Clerical/ Shopkeeper/ Farmer	Clerical/ Shopkeeper/ Farmer	35000	Upper lower class	Yes	No	Not applicable	Not applicable	Not applicable	Not applicable	Not applicable	Not applicable	Not applicable	Not applicable	Not applicable	Not applicable	Not applicable	Not applicable	Not applicable	Not applicable	Not applicable	Not applicable	Not applicable	Not applicable	Not applicable	Not applicable	Not applicable	Not applicable	poor	No	Yes	No	No
108	Rural	2	Mother	5	Female	Yes	Montessori/ Pre-school	1	Nuclear	Hindu	Brahmin	Married	30	33	Higher secondary/ Equivalence	Post graduate/ Graduate	Clerical/ Shopkeeper/ Farmer	Clerical/ Shopkeeper/ Farmer	35000	Lower middle class	No	No	Not applicable	Not applicable	Not applicable	Not applicable	Not applicable	Not applicable	Not applicable	Not applicable	Not applicable	Not applicable	Not applicable	Not applicable	Not applicable	Not applicable	Not applicable	Not applicable	Not applicable	Not applicable	Not applicable	Not applicable	Not applicable	Not applicable	poor	Not Applicable	Not applicable	Not applicable	Not applicable
109	Rural	4	Father	5	Female	Yes	Montessori/ Pre-school	1	Joint	Hindu	Dalit	Married	27	33	Post graduate/ Graduate	Higher secondary/ Equivalence	Semi-profession	Skilled worker	40000	Lower middle class	No	No	Not applicable	Not applicable	Not applicable	Not applicable	Not applicable	Not applicable	Not applicable	Not applicable	Not applicable	Not applicable	Not applicable	Not applicable	Not applicable	Not applicable	Not applicable	Not applicable	Not applicable	Not applicable	Not applicable	Not applicable	Not applicable	Not applicable	poor	Not Applicable	Not applicable	Not applicable	Not applicable
110	Rural	3	Mother	3	Female	Yes	Playgroup	1	Joint	Hindu	Brahmin	Married	30	33	Post graduate/ Graduate	Post graduate/ Graduate	Semi-profession	Semi-profession	50000	Upper lower class	No	Yes	Children	No	Yes	Yes	No	No	Yes	No	No	No	No	Yes	Yes	Yes	No	No	No	No	Yes	No	Create awareness	Create awareness	poor	Not Applicable	Not applicable	Not applicable	Not applicable
111	Rural	3	Mother	6	Female	Yes	Basic School	1	Joint	Hindu	Brahmin	Married	28	32	Illiterate	Illiterate	Clerical/ Shopkeeper/ Farmer	Clerical/ Shopkeeper/ Farmer	25000	Lower middle class	No	No	Not applicable	Not applicable	Not applicable	Not applicable	Not applicable	Not applicable	Not applicable	Not applicable	Not applicable	Not applicable	Not applicable	Not applicable	Not applicable	Not applicable	Not applicable	Not applicable	Not applicable	Not applicable	Not applicable	Not applicable	Not applicable	Not applicable	poor	Not Applicable	Not applicable	Not applicable	Not applicable
112	Rural	2	Mother	6	Male	Yes	Montessori/ Pre-school	0	Nuclear	Hindu	Dalit	Married	27	32	Literate (without any formal Education)	Middle School (Grade 6, 7 & 8)	Clerical/ Shopkeeper/ Farmer	Skilled worker	40000	Lower class	No	No	Not applicable	Not applicable	Not applicable	Not applicable	Not applicable	Not applicable	Not applicable	Not applicable	Not applicable	Not applicable	Not applicable	Not applicable	Not applicable	Not applicable	Not applicable	Not applicable	Not applicable	Not applicable	Not applicable	Not applicable	Not applicable	Not applicable	poor	Not Applicable	Not applicable	Not applicable	Not applicable
113	Rural	4	Father	12	Male	Yes	Secondary	1	Nuclear	Hindu	Brahmin	Married	30	32	Literate (without any formal Education)	Literate (without any formal Education)	Clerical/ Shopkeeper/ Farmer	Clerical/ Shopkeeper/ Farmer	20000	Lower middle class	No	Yes	Children	No	Yes	Yes	Yes	No	Yes	Yes	No	No	No	Yes	No	Yes	Yes	Yes	Yes	No	Yes	No	Don't know	Don't know	good	Not Applicable	Not applicable	Not applicable	Not applicable
114	Rural	4	Father	2	Female	No	Not applicable	1	Nuclear	Hindu	Brahmin	Married	26	32	High School (Grade 9 & 10)	Higher secondary/ Equivalence	Clerical/ Shopkeeper/ Farmer	Clerical/ Shopkeeper/ Farmer	40000	Upper lower class	No	Yes	Children	Yes	No	No	No	No	Yes	No	No	No	No	Yes	No	No	No	No	No	No	Yes	No	Don't know	Don't know	poor	Not Applicable	Not applicable	Not applicable	Not applicable
115	Rural	6	Mother	6	Male	Yes	Basic School	1	Joint	Hindu	Brahmin	Married	30	32	High School (Grade 9 & 10)	Higher secondary/ Equivalence	Clerical/ Shopkeeper/ Farmer	Clerical/ Shopkeeper/ Farmer	30000	Lower middle class	Yes	Yes	Children	Yes	No	No	No	No	Yes	Yes	No	No	No	Yes	No	No	No	No	No	Yes	Yes	No	Don't know	Don't know	poor	No	No	No	No
116	Rural	6	Mother	1	Male	Yes	Secondary	0	Joint	Hindu	Brahmin	Married	30	32	High School (Grade 9 & 10)	Higher secondary/ Equivalence	Clerical/ Shopkeeper/ Farmer	Unskilled worker	40000	Lower middle class	No	Yes	Children and elderly	Yes	No	No	Yes	No	Yes	No	No	Yes	No	Yes	No	No	No	No	No	No	Yes	No	Don't know	Don't know	poor	Not Applicable	Not applicable	Not applicable	Not applicable
117	Rural	4	Father	3	Male	Yes	Montessori/ Pre-school	1	Joint	Hindu	Brahmin	Married	28	32	Higher secondary/ Equivalence	Post graduate/ Graduate	Unemployed	Semi-profession	30000	Lower middle class	Yes	Yes	Children	No	Yes	Yes	Yes	No	Yes	Yes	No	No	No	Yes	No	Yes	Yes	Yes	Yes	No	Yes	No	Don't know	Don't know	good	No	Yes	No	No
118	Rural	6	Father	7	Female	Yes	Basic School	1	Nuclear	Hindu	Brahmin	Married	30	32	Higher secondary/ Equivalence	Higher secondary/ Equivalence	Clerical/ Shopkeeper/ Farmer	Clerical/ Shopkeeper/ Farmer	40000	Lower middle class	No	No	Not applicable	Not applicable	Not applicable	Not applicable	Not applicable	Not applicable	Not applicable	Not applicable	Not applicable	Not applicable	Not applicable	Not applicable	Not applicable	Not applicable	Not applicable	Not applicable	Not applicable	Not applicable	Not applicable	Not applicable	Not applicable	Not applicable	poor	Not Applicable	Not applicable	Not applicable	Not applicable
119	Rural	2	Father	2	Female	No	Not applicable	0	Joint	Hindu	Brahmin	Married	25	32	Post graduate/ Graduate	High School (Grade 9 & 10)	Clerical/ Shopkeeper/ Farmer	Clerical/ Shopkeeper/ Farmer	40000	Lower middle class	No	No	Not applicable	Not applicable	Not applicable	Not applicable	Not applicable	Not applicable	Not applicable	Not applicable	Not applicable	Not applicable	Not applicable	Not applicable	Not applicable	Not applicable	Not applicable	Not applicable	Not applicable	Not applicable	Not applicable	Not applicable	Not applicable	Not applicable	poor	Not Applicable	Not applicable	Not applicable	Not applicable
120	Rural	3	Mother	6	Male	Yes	Basic School	0	Nuclear	Hindu	Brahmin	Married	30	32	Post graduate/ Graduate	Higher secondary/ Equivalence	Semi-profession	Unskilled worker	30000	Lower middle class	No	Yes	Children	Yes	No	No	No	No	Yes	Yes	Yes	No	No	Yes	Yes	No	No	No	No	No	Yes	No	Create awareness	Don't know	poor	Not Applicable	Not applicable	Not applicable	Not applicable
121	Rural	4	Mother	7	Male	Yes	Basic School	1	Nuclear	Hindu	Brahmin	Married	30	32	Post graduate/ Graduate	Post graduate/ Graduate	Unemployed	Semi-skilled worker	40000	Lower middle class	Yes	No	Not applicable	Not applicable	Not applicable	Not applicable	Not applicable	Not applicable	Not applicable	Not applicable	Not applicable	Not applicable	Not applicable	Not applicable	Not applicable	Not applicable	Not applicable	Not applicable	Not applicable	Not applicable	Not applicable	Not applicable	Not applicable	Not applicable	poor	No	Yes	No	No
122	Rural	4	Mother	2	Male	No	Not applicable	1	Nuclear	Hindu	Brahmin	Married	30	32	Post graduate/ Graduate	Higher secondary/ Equivalence	Clerical/ Shopkeeper/ Farmer	Clerical/ Shopkeeper/ Farmer	30000	Lower middle class	No	Yes	Children	Yes	Yes	Yes	Yes	Yes	Yes	Yes	No	No	No	Yes	No	Yes	No	No	No	Don't Know	Don't Know	Don't Know	Don't know	Don't know	poor	Not Applicable	Not applicable	Not applicable	Not applicable
123	Rural	4	Mother	2	Female	Yes	Playgroup	1	Joint	Hindu	Brahmin	Married	29	31	Middle School (Grade 6, 7 & 8)	Higher secondary/ Equivalence	Clerical/ Shopkeeper/ Farmer	Clerical/ Shopkeeper/ Farmer	40000	Upper lower class	No	Yes	Children	Yes	No	No	No	No	Yes	No	No	No	No	Yes	Yes	Yes	No	No	No	No	Yes	No	Don't know	Don't know	poor	Not Applicable	Not applicable	Not applicable	Not applicable
124	Rural	4	Mother	5	Female	Yes	Basic School	1	Joint	Hindu	Brahmin	Married	25	31	Middle School (Grade 6, 7 & 8)	Higher secondary/ Equivalence	Clerical/ Shopkeeper/ Farmer	Clerical/ Shopkeeper/ Farmer	30000	Upper lower class	No	No	Not applicable	Not applicable	Not applicable	Not applicable	Not applicable	Not applicable	Not applicable	Not applicable	Not applicable	Not applicable	Not applicable	Not applicable	Not applicable	Not applicable	Not applicable	Not applicable	Not applicable	Not applicable	Not applicable	Not applicable	Not applicable	Not applicable	poor	Not Applicable	Not applicable	Not applicable	Not applicable
125	Rural	4	Mother	7	Male	Yes	Montessori/ Pre-school	2	Joint	Hindu	Brahmin	Married	30	31	High School (Grade 9 & 10)	High School (Grade 9 & 10)	Clerical/ Shopkeeper/ Farmer	Clerical/ Shopkeeper/ Farmer	40000	Lower middle class	Yes	No	Not applicable	Not applicable	Not applicable	Not applicable	Not applicable	Not applicable	Not applicable	Not applicable	Not applicable	Not applicable	Not applicable	Not applicable	Not applicable	Not applicable	Not applicable	Not applicable	Not applicable	Not applicable	Not applicable	Not applicable	Not applicable	Not applicable	poor	No	Yes	No	No
126	Rural	4	Mother	7	Male	Yes	Basic School	1	Joint	Hindu	Brahmin	Married	26	31	Higher secondary/ Equivalence	Higher secondary/ Equivalence	Clerical/ Shopkeeper/ Farmer	Clerical/ Shopkeeper/ Farmer	20000	Lower middle class	Yes	Yes	Children and elderly	No	No	No	No	Yes	Yes	No	No	No	No	Yes	Yes	Yes	Yes	Yes	Yes	Yes	Yes	No	Don't know	Don't know	good	No	No	No	No
127	Rural	6	Mother	4	Male	Yes	Montessori/ Pre-school	1	Nuclear	Hindu	Chhetri	Married	29	31	Post graduate/ Graduate	Post graduate/ Graduate	Semi-profession	Semi-profession	60000	Lower middle class	No	Yes	Children	Yes	No	No	No	No	No	No	No	Yes	No	Yes	No	No	No	No	No	No	Yes	No	Don't know	Don't know	poor	Not Applicable	Not applicable	Not applicable	Not applicable
128	Rural	4	Father	4	Female	Yes	Montessori/ Pre-school	1	Joint	Hindu	Brahmin	Married	27	31	Post graduate/ Graduate	Post graduate/ Graduate	Unemployed	Semi-profession	40000	Lower middle class	No	Yes	Children	No	No	No	No	Yes	Yes	No	No	No	No	Yes	Yes	No	Yes	Yes	Yes	No	Yes	No	Don't know	Don't know	poor	Not Applicable	Not applicable	Not applicable	Not applicable
129	Rural	4	Father	4	Female	Yes	Montessori/ Pre-school	1	Joint	Hindu	Brahmin	Married	27	31	Post graduate/ Graduate	Post graduate/ Graduate	Skilled worker	Semi-profession	45000	Upper lower class	No	Yes	Children	No	Yes	Yes	Yes	No	No	Yes	No	Yes	No	Yes	Yes	No	No	No	No	Yes	No	No	Don't know	Don't know	poor	Not Applicable	Not applicable	Not applicable	Not applicable
130	Rural	2	Mother	5	Male	Yes	Basic School	1	Nuclear	Hindu	Janajati	Married	25	30	Illiterate	Middle School (Grade 6, 7 & 8)	Semi-skilled worker	Unskilled worker	40000	Lower middle class	No	No	Not applicable	Not applicable	Not applicable	Not applicable	Not applicable	Not applicable	Not applicable	Not applicable	Not applicable	Not applicable	Not applicable	Not applicable	Not applicable	Not applicable	Not applicable	Not applicable	Not applicable	Not applicable	Not applicable	Not applicable	Not applicable	Not applicable	poor	Not Applicable	Not applicable	Not applicable	Not applicable
131	Rural	4	Mother	6	Male	Yes	Montessori/ Pre-school	1	Nuclear	Hindu	Brahmin	Married	28	30	Literate (without any formal Education)	Middle School (Grade 6, 7 & 8)	Clerical/ Shopkeeper/ Farmer	Clerical/ Shopkeeper/ Farmer	20000	Lower middle class	No	No	Not applicable	Not applicable	Not applicable	Not applicable	Not applicable	Not applicable	Not applicable	Not applicable	Not applicable	Not applicable	Not applicable	Not applicable	Not applicable	Not applicable	Not applicable	Not applicable	Not applicable	Not applicable	Not applicable	Not applicable	Not applicable	Not applicable	poor	Not Applicable	Not applicable	Not applicable	Not applicable
132	Rural	2	Mother	11	Male	Yes	Basic School	0	Nuclear	Hindu	Brahmin	Married	26	30	Literate (without any formal Education)	Middle School (Grade 6, 7 & 8)	Clerical/ Shopkeeper/ Farmer	Clerical/ Shopkeeper/ Farmer	20000	Lower middle class	No	No	Not applicable	Not applicable	Not applicable	Not applicable	Not applicable	Not applicable	Not applicable	Not applicable	Not applicable	Not applicable	Not applicable	Not applicable	Not applicable	Not applicable	Not applicable	Not applicable	Not applicable	Not applicable	Not applicable	Not applicable	Not applicable	Not applicable	poor	Not Applicable	Not applicable	Not applicable	Not applicable
133	Rural	6	Father	4	Male	Yes	Montessori/ Pre-school	1	Joint	Hindu	Janajati	Married	25	30	Literate (without any formal Education)	Middle School (Grade 6, 7 & 8)	Unskilled worker	Unskilled worker	15000	Lower middle class	Yes	No	Not applicable	Not applicable	Not applicable	Not applicable	Not applicable	Not applicable	Not applicable	Not applicable	Not applicable	Not applicable	Not applicable	Not applicable	Not applicable	Not applicable	Not applicable	Not applicable	Not applicable	Not applicable	Not applicable	Not applicable	Not applicable	Not applicable	poor	No	Yes	No	No
134	Rural	3	Father	5	Male	Yes	Montessori/ Pre-school	0	Nuclear	Hindu	Brahmin	Married	28	30	Literate (without any formal Education)	Primary School ( Grade 1-5)	Unemployed	Unskilled worker	35000	Lower middle class	No	No	Not applicable	Not applicable	Not applicable	Not applicable	Not applicable	Not applicable	Not applicable	Not applicable	Not applicable	Not applicable	Not applicable	Not applicable	Not applicable	Not applicable	Not applicable	Not applicable	Not applicable	Not applicable	Not applicable	Not applicable	Not applicable	Not applicable	poor	Not Applicable	Not applicable	Not applicable	Not applicable
135	Rural	3	Mother	7	Female	Yes	Basic School	0	Nuclear	Hindu	Brahmin	Married	25	30	Primary School ( Grade 1-5)	Middle School (Grade 6, 7 & 8)	Clerical/ Shopkeeper/ Farmer	Skilled worker	40000	Upper lower class	No	Yes	Children	No	No	No	No	Yes	No	Yes	No	No	No	Yes	Yes	No	No	No	No	No	Yes	No	Don't know	Don't know	poor	Not Applicable	Not applicable	Not applicable	Not applicable
136	Rural	6	Mother	5	Female	Yes	Basic School	2	Joint	Hindu	Brahmin	Married	27	30	Primary School ( Grade 1-5)	Middle School (Grade 6, 7 & 8)	Clerical/ Shopkeeper/ Farmer	Clerical/ Shopkeeper/ Farmer	40000	Upper lower class	No	No	Not applicable	Not applicable	Not applicable	Not applicable	Not applicable	Not applicable	Not applicable	Not applicable	Not applicable	Not applicable	Not applicable	Not applicable	Not applicable	Not applicable	Not applicable	Not applicable	Not applicable	Not applicable	Not applicable	Not applicable	Not applicable	Not applicable	poor	Not Applicable	Not applicable	Not applicable	Not applicable
137	Rural	6	Father	4	Male	Yes	Montessori/ Pre-school	1	Nuclear	Hindu	Brahmin	Married	27	30	Primary School ( Grade 1-5)	High School (Grade 9 & 10)	Clerical/ Shopkeeper/ Farmer	Clerical/ Shopkeeper/ Farmer	40000	Lower middle class	No	No	Not applicable	Not applicable	Not applicable	Not applicable	Not applicable	Not applicable	Not applicable	Not applicable	Not applicable	Not applicable	Not applicable	Not applicable	Not applicable	Not applicable	Not applicable	Not applicable	Not applicable	Not applicable	Not applicable	Not applicable	Not applicable	Not applicable	poor	Not Applicable	Not applicable	Not applicable	Not applicable
138	Rural	3	Grandmother	5	Male	Yes	Montessori/ Pre-school	0	Joint	Hindu	Brahmin	Married	28	30	Primary School ( Grade 1-5)	High School (Grade 9 & 10)	Clerical/ Shopkeeper/ Farmer	Unskilled worker	30000	Upper lower class	No	No	Not applicable	Not applicable	Not applicable	Not applicable	Not applicable	Not applicable	Not applicable	Not applicable	Not applicable	Not applicable	Not applicable	Not applicable	Not applicable	Not applicable	Not applicable	Not applicable	Not applicable	Not applicable	Not applicable	Not applicable	Not applicable	Not applicable	poor	Not Applicable	Not applicable	Not applicable	Not applicable
139	Rural	4	Father	3	Female	No	Not applicable	0	Joint	Hindu	Brahmin	Married	25	30	Middle School (Grade 6, 7 & 8)	High School (Grade 9 & 10)	Clerical/ Shopkeeper/ Farmer	Clerical/ Shopkeeper/ Farmer	35000	Upper lower class	Yes	No	Not applicable	Not applicable	Not applicable	Not applicable	Not applicable	Not applicable	Not applicable	Not applicable	Not applicable	Not applicable	Not applicable	Not applicable	Not applicable	Not applicable	Not applicable	Not applicable	Not applicable	Not applicable	Not applicable	Not applicable	Not applicable	Not applicable	poor	No	No	No	Yes
140	Rural	4	Father	5	Female	Yes	Montessori/ Pre-school	1	Joint	Hindu	Brahmin	Married	27	30	Middle School (Grade 6, 7 & 8)	High School (Grade 9 & 10)	Clerical/ Shopkeeper/ Farmer	Clerical/ Shopkeeper/ Farmer	40000	Upper lower class	No	No	Not applicable	Not applicable	Not applicable	Not applicable	Not applicable	Not applicable	Not applicable	Not applicable	Not applicable	Not applicable	Not applicable	Not applicable	Not applicable	Not applicable	Not applicable	Not applicable	Not applicable	Not applicable	Not applicable	Not applicable	Not applicable	Not applicable	poor	Not Applicable	Not applicable	Not applicable	Not applicable
141	Rural	4	Mother	2	Female	No	Not applicable	1	Joint	Hindu	Brahmin	Married	25	30	High School (Grade 9 & 10)	Higher secondary/ Equivalence	Clerical/ Shopkeeper/ Farmer	Skilled worker	35000	Lower middle class	No	No	Not applicable	Not applicable	Not applicable	Not applicable	Not applicable	Not applicable	Not applicable	Not applicable	Not applicable	Not applicable	Not applicable	Not applicable	Not applicable	Not applicable	Not applicable	Not applicable	Not applicable	Not applicable	Not applicable	Not applicable	Not applicable	Not applicable	poor	Not Applicable	Not applicable	Not applicable	Not applicable
142	Rural	2	Mother	3	Male	Yes	Montessori/ Pre-school	0	Nuclear	Hindu	Janajati	Married	24	30	High School (Grade 9 & 10)	Higher secondary/ Equivalence	Clerical/ Shopkeeper/ Farmer	Semi-profession	35000	Lower middle class	Yes	No	Not applicable	Not applicable	Not applicable	Not applicable	Not applicable	Not applicable	Not applicable	Not applicable	Not applicable	Not applicable	Not applicable	Not applicable	Not applicable	Not applicable	Not applicable	Not applicable	Not applicable	Not applicable	Not applicable	Not applicable	Not applicable	Not applicable	poor	No	Yes	No	Yes
143	Rural	6	Mother	14	Female	Yes	Montessori/ Pre-school	1	Nuclear	Hindu	Brahmin	Married	29	30	High School (Grade 9 & 10)	Higher secondary/ Equivalence	Clerical/ Shopkeeper/ Farmer	Clerical/ Shopkeeper/ Farmer	40000	Lower middle class	No	Yes	Children	Yes	No	No	Yes	No	Yes	Yes	No	No	No	Yes	Yes	No	No	No	No	No	No	No	Don't know	Don't know	poor	Not Applicable	Not applicable	Not applicable	Not applicable
144	Rural	6	Mother	5	Female	Yes	Montessori/ Pre-school	1	Nuclear	Hindu	Brahmin	Married	27	30	High School (Grade 9 & 10)	Higher secondary/ Equivalence	Clerical/ Shopkeeper/ Farmer	Skilled worker	30000	Lower middle class	No	No	Not applicable	Not applicable	Not applicable	Not applicable	Not applicable	Not applicable	Not applicable	Not applicable	Not applicable	Not applicable	Not applicable	Not applicable	Not applicable	Not applicable	Not applicable	Not applicable	Not applicable	Not applicable	Not applicable	Not applicable	Not applicable	Not applicable	poor	Not Applicable	Not applicable	Not applicable	Not applicable
145	Rural	6	Mother	4	Female	Yes	Montessori/ Pre-school	0	Joint	Hindu	Brahmin	Married	26	30	High School (Grade 9 & 10)	Higher secondary/ Equivalence	Skilled worker	Clerical/ Shopkeeper/ Farmer	35000	Lower middle class	No	No	Not applicable	Not applicable	Not applicable	Not applicable	Not applicable	Not applicable	Not applicable	Not applicable	Not applicable	Not applicable	Not applicable	Not applicable	Not applicable	Not applicable	Not applicable	Not applicable	Not applicable	Not applicable	Not applicable	Not applicable	Not applicable	Not applicable	poor	Not Applicable	Not applicable	Not applicable	Not applicable
146	Rural	3	Mother	4	Female	Yes	Playgroup	1	Nuclear	Hindu	Brahmin	Married	27	30	High School (Grade 9 & 10)	High School (Grade 9 & 10)	Clerical/ Shopkeeper/ Farmer	Clerical/ Shopkeeper/ Farmer	30000	Upper lower class	No	No	Not applicable	Not applicable	Not applicable	Not applicable	Not applicable	Not applicable	Not applicable	Not applicable	Not applicable	Not applicable	Not applicable	Not applicable	Not applicable	Not applicable	Not applicable	Not applicable	Not applicable	Not applicable	Not applicable	Not applicable	Not applicable	Not applicable	poor	Not Applicable	Not applicable	Not applicable	Not applicable
147	Rural	6	Mother	4	Male	Yes	Montessori/ Pre-school	1	Joint	Hindu	Brahmin	Married	27	30	High School (Grade 9 & 10)	High School (Grade 9 & 10)	Clerical/ Shopkeeper/ Farmer	Clerical/ Shopkeeper/ Farmer	35000	Lower middle class	No	No	Not applicable	Not applicable	Not applicable	Not applicable	Not applicable	Not applicable	Not applicable	Not applicable	Not applicable	Not applicable	Not applicable	Not applicable	Not applicable	Not applicable	Not applicable	Not applicable	Not applicable	Not applicable	Not applicable	Not applicable	Not applicable	Not applicable	poor	Not Applicable	Not applicable	Not applicable	Not applicable
148	Rural	3	Father	4	Male	Yes	Montessori/ Pre-school	0	Nuclear	Hindu	Brahmin	Married	28	30	High School (Grade 9 & 10)	Primary School ( Grade 1-5)	Clerical/ Shopkeeper/ Farmer	Clerical/ Shopkeeper/ Farmer	25000	Lower middle class	Yes	No	Not applicable	Not applicable	Not applicable	Not applicable	Not applicable	Not applicable	Not applicable	Not applicable	Not applicable	Not applicable	Not applicable	Not applicable	Not applicable	Not applicable	Not applicable	Not applicable	Not applicable	Not applicable	Not applicable	Not applicable	Not applicable	Not applicable	poor	No	Yes	No	No
149	Rural	2	Mother	8	Male	Yes	Basic School	0	Nuclear	Hindu	Brahmin	Married	29	30	Higher secondary/ Equivalence	Post graduate/ Graduate	Unemployed	Clerical/ Shopkeeper/ Farmer	20000	Lower middle class	Yes	Yes	Children	Yes	Yes	Yes	No	No	Yes	Yes	No	No	No	Yes	No	Yes	No	No	No	No	Yes	No	Don't know	Don't know	poor	No	No	No	Yes
150	Rural	6	Mother	9	Male	Yes	Basic School	0	Joint	Hindu	Brahmin	Married	28	30	Higher secondary/ Equivalence	Higher secondary/ Equivalence	Clerical/ Shopkeeper/ Farmer	Clerical/ Shopkeeper/ Farmer	40000	Lower middle class	No	Yes	Children	No	Yes	Yes	Yes	No	No	Yes	Yes	No	No	Yes	No	No	No	No	No	Yes	No	No	Don't know	Don't know	poor	Not Applicable	Not applicable	Not applicable	Not applicable
151	Rural	4	Father	5	Male	Yes	Basic School	1	Nuclear	Hindu	Brahmin	Married	27	30	Higher secondary/ Equivalence	Post graduate/ Graduate	Clerical/ Shopkeeper/ Farmer	Skilled worker	35000	Lower middle class	Yes	Yes	Children	No	Yes	Yes	Yes	No	No	No	No	Yes	No	Yes	Yes	Yes	Yes	No	No	No	Yes	No	Don't know	Don't know	poor	No	No	No	Not applicable
152	Rural	3	Mother	2	Male	No	Not applicable	1	Joint	Hindu	Brahmin	Married	27	30	Higher secondary/ Equivalence	High School (Grade 9 & 10)	Clerical/ Shopkeeper/ Farmer	Unskilled worker	40000	Upper lower class	No	Yes	Children	Yes	No	Yes	No	No	Yes	No	No	No	No	Yes	Yes	No	No	No	No	No	Yes	No	Create awareness	Create awareness	poor	Not Applicable	Not applicable	Not applicable	Not applicable
153	Rural	4	Mother	4	Male	Yes	Montessori/ Pre-school	0	Joint	Hindu	Brahmin	Married	25	30	Higher secondary/ Equivalence	High School (Grade 9 & 10)	Clerical/ Shopkeeper/ Farmer	Clerical/ Shopkeeper/ Farmer	40000	Lower middle class	Yes	Yes	Children	Yes	No	No	No	No	Yes	Yes	No	No	No	Yes	No	No	No	No	No	No	Yes	No	Don't know	Don't know	poor	No	No	No	No
154	Rural	2	Mother	4	Female	Yes	Montessori/ Pre-school	1	Joint	Hindu	Brahmin	Married	28	30	Higher secondary/ Equivalence	High School (Grade 9 & 10)	Clerical/ Shopkeeper/ Farmer	Clerical/ Shopkeeper/ Farmer	25000	Lower middle class	No	Yes	Don't know	Not applicable	Not applicable	Not applicable	Not applicable	Not applicable	Don't Know	Don't Know	Don't Know	Don't Know	Don't Know	Yes	No	Yes	No	No	No	Don't Know	Don't Know	Don't Know	Don't know	Don't know	poor	Not Applicable	Not applicable	Not applicable	Not applicable
155	Rural	6	Father	1	Male	No	Not applicable	1	Joint	Hindu	Dalit	Married	25	30	Higher secondary/ Equivalence	High School (Grade 9 & 10)	Clerical/ Shopkeeper/ Farmer	Skilled worker	35000	Upper lower class	Yes	No	Not applicable	Not applicable	Not applicable	Not applicable	Not applicable	Not applicable	Not applicable	Not applicable	Not applicable	Not applicable	Not applicable	Not applicable	Not applicable	Not applicable	Not applicable	Not applicable	Not applicable	Not applicable	Not applicable	Not applicable	Not applicable	Not applicable	poor	No	No	No	Yes
156	Rural	3	Father	4	Male	Yes	Montessori/ Pre-school	0	Joint	Hindu	Brahmin	Married	28	30	Higher secondary/ Equivalence	High School (Grade 9 & 10)	Semi-profession	Clerical/ Shopkeeper/ Farmer	30000	Lower middle class	Yes	Yes	Children	Don't Know	Don't Know	Don't Know	Don't Know	Don't Know	Yes	No	No	No	No	Don't Know	Don't Know	Don't Know	Don't Know	Don't Know	Don't Know	Don't Know	Don't Know	Don't Know	Don't know	Don't know	poor	No	No	No	No
157	Rural	4	Mother	2	Male	No	Not applicable	0	Joint	Hindu	Chhetri	Married	28	30	Post graduate/ Graduate	Higher secondary/ Equivalence	Unemployed	Semi-profession	30000	Upper lower class	No	Yes	Children	Yes	No	No	No	No	Yes	No	No	No	No	Yes	No	Yes	No	No	No	Yes	Yes	No	Create awareness	Don't know	poor	Not Applicable	Not applicable	Not applicable	Not applicable
158	Rural	4	Mother	2	Female	No	Not applicable	0	Joint	Hindu	Brahmin	Married	26	30	Post graduate/ Graduate	Post graduate/ Graduate	Semi-profession	Semi-profession	60000	Lower middle class	No	Yes	Children	No	Yes	Yes	No	No	Yes	No	No	No	No	Yes	No	No	No	No	No	No	Yes	No	Create awareness	Create awareness	poor	Not Applicable	Not applicable	Not applicable	Not applicable
159	Rural	4	Mother	1	Female	No	Not applicable	0	Joint	Hindu	Brahmin	Married	24	30	Post graduate/ Graduate	Post graduate/ Graduate	Clerical/ Shopkeeper/ Farmer	Semi-profession	50000	Upper lower class	Yes	Yes	Children	Yes	No	No	No	No	Yes	No	No	No	No	Yes	Yes	Yes	No	No	No	No	Yes	No	Don't know	Don't know	poor	No	No	No	Yes
160	Rural	6	Mother	7	Male	Yes	Basic School	0	Nuclear	Hindu	Brahmin	Married	25	30	Post graduate/ Graduate	Post graduate/ Graduate	Semi-profession	Semi-profession	50000	Lower middle class	Yes	Yes	Children	No	Yes	Yes	Yes	No	Yes	Yes	No	No	No	Yes	No	No	No	No	No	No	Yes	No	Don't know	Don't know	poor	No	Yes	No	No
161	Rural	6	Mother	5	Female	Yes	Basic School	1	Joint	Hindu	Brahmin	Married	27	30	Post graduate/ Graduate	Post graduate/ Graduate	Unemployed	Semi-profession	50000	Lower middle class	No	Yes	Children	Yes	Yes	Yes	No	No	Yes	Yes	No	No	No	Yes	Yes	No	No	No	No	No	Yes	No	Don't know	Don't know	poor	Not Applicable	Not applicable	Not applicable	Not applicable
162	Rural	4	Father	4	Female	Yes	Montessori/ Pre-school	0	Joint	Hindu	Brahmin	Married	27	30	Post graduate/ Graduate	Post graduate/ Graduate	Semi-profession	Semi-profession	50000	Upper lower class	No	Yes	Children	No	Yes	Yes	Yes	No	Yes	Yes	No	No	No	Yes	Yes	Yes	No	No	No	Yes	No	No	Create awareness	Don't know	good	Not Applicable	Not applicable	Not applicable	Not applicable
163	Rural	6	Mother	3	Female	Yes	Montessori/ Pre-school	1	Nuclear	Hindu	Brahmin	Married	25	29	Middle School (Grade 6, 7 & 8)	High School (Grade 9 & 10)	Unemployed	Skilled worker	40000	Lower middle class	No	No	Not applicable	Not applicable	Not applicable	Not applicable	Not applicable	Not applicable	Not applicable	Not applicable	Not applicable	Not applicable	Not applicable	Not applicable	Not applicable	Not applicable	Not applicable	Not applicable	Not applicable	Not applicable	Not applicable	Not applicable	Not applicable	Not applicable	poor	Not Applicable	Not applicable	Not applicable	Not applicable
164	Rural	3	Father	5	Male	Yes	Montessori/ Pre-school	1	Joint	Hindu	Brahmin	Married	27	29	High School (Grade 9 & 10)	Higher secondary/ Equivalence	Clerical/ Shopkeeper/ Farmer	Clerical/ Shopkeeper/ Farmer	35000	Upper middle class	No	No	Not applicable	Not applicable	Not applicable	Not applicable	Not applicable	Not applicable	Not applicable	Not applicable	Not applicable	Not applicable	Not applicable	Not applicable	Not applicable	Not applicable	Not applicable	Not applicable	Not applicable	Not applicable	Not applicable	Not applicable	Not applicable	Not applicable	poor	Not Applicable	Not applicable	Not applicable	Not applicable
165	Rural	4	Mother	3	Male	Yes	Playgroup	0	Joint	Hindu	Chhetri	Married	28	29	Higher secondary/ Equivalence	Higher secondary/ Equivalence	Clerical/ Shopkeeper/ Farmer	Clerical/ Shopkeeper/ Farmer	30000	Upper lower class	Yes	Yes	Children	No	Yes	Yes	Yes	No	Yes	Yes	No	No	No	Yes	Yes	No	No	No	No	No	Yes	No	Don't know	Don't know	poor	No	No	No	No
166	Rural	6	Mother	2	Female	No	Not applicable	0	Nuclear	Hindu	Brahmin	Married	25	29	Post graduate/ Graduate	Post graduate/ Graduate	Unemployed	Semi-profession	40000	Lower middle class	No	Yes	Children	No	Yes	Yes	Yes	No	Yes	No	No	No	No	Yes	Yes	No	No	No	No	Yes	Yes	No	Counselling session for children at school	Don't know	poor	Not Applicable	Not applicable	Not applicable	Not applicable
167	Rural	6	Mother	4	Female	Yes	Montessori/ Pre-school	1	Nuclear	Hindu	Dalit	Married	24	28	Primary School ( Grade 1-5)	Middle School (Grade 6, 7 & 8)	Clerical/ Shopkeeper/ Farmer	Clerical/ Shopkeeper/ Farmer	20000	Lower middle class	Yes	No	Not applicable	Not applicable	Not applicable	Not applicable	Not applicable	Not applicable	Not applicable	Not applicable	Not applicable	Not applicable	Not applicable	Not applicable	Not applicable	Not applicable	Not applicable	Not applicable	Not applicable	Not applicable	Not applicable	Not applicable	Not applicable	Not applicable	poor	No	No	No	Yes
168	Rural	4	Mother	2	Female	No	Not applicable	1	Joint	Hindu	Brahmin	Married	25	28	Middle School (Grade 6, 7 & 8)	High School (Grade 9 & 10)	Clerical/ Shopkeeper/ Farmer	Clerical/ Shopkeeper/ Farmer	40000	Lower middle class	No	No	Not applicable	Not applicable	Not applicable	Not applicable	Not applicable	Not applicable	Not applicable	Not applicable	Not applicable	Not applicable	Not applicable	Not applicable	Not applicable	Not applicable	Not applicable	Not applicable	Not applicable	Not applicable	Not applicable	Not applicable	Not applicable	Not applicable	poor	Not Applicable	Not applicable	Not applicable	Not applicable
169	Rural	4	Mother	8	Male	Yes	Basic School	0	Nuclear	Hindu	Brahmin	Married	28	28	Middle School (Grade 6, 7 & 8)	High School (Grade 9 & 10)	Unemployed	Unskilled worker	40000	Lower middle class	No	No	Not applicable	Not applicable	Not applicable	Not applicable	Not applicable	Not applicable	Not applicable	Not applicable	Not applicable	Not applicable	Not applicable	Not applicable	Not applicable	Not applicable	Not applicable	Not applicable	Not applicable	Not applicable	Not applicable	Not applicable	Not applicable	Not applicable	poor	Not Applicable	Not applicable	Not applicable	Not applicable
170	Rural	4	Mother	3	Male	No	Not applicable	0	Nuclear	Hindu	Brahmin	Married	27	28	Middle School (Grade 6, 7 & 8)	Literate (without any formal Education)	Clerical/ Shopkeeper/ Farmer	Clerical/ Shopkeeper/ Farmer	20000	Upper lower class	Yes	No	Not applicable	Not applicable	Not applicable	Not applicable	Not applicable	Not applicable	Not applicable	Not applicable	Not applicable	Not applicable	Not applicable	Not applicable	Not applicable	Not applicable	Not applicable	Not applicable	Not applicable	Not applicable	Not applicable	Not applicable	Not applicable	Not applicable	poor	No	Yes	No	No
171	Rural	6	Mother	3	Female	Yes	Montessori/ Pre-school	1	Nuclear	Hindu	Brahmin	Married	25	28	High School (Grade 9 & 10)	High School (Grade 9 & 10)	Clerical/ Shopkeeper/ Farmer	Skilled worker	30000	Upper lower class	No	No	Not applicable	Not applicable	Not applicable	Not applicable	Not applicable	Not applicable	Not applicable	Not applicable	Not applicable	Not applicable	Not applicable	Not applicable	Not applicable	Not applicable	Not applicable	Not applicable	Not applicable	Not applicable	Not applicable	Not applicable	Not applicable	Not applicable	poor	Not Applicable	Not applicable	Not applicable	Not applicable
172	Rural	2	Mother	3	Male	Yes	Montessori/ Pre-school	0	Joint	Hindu	Brahmin	Married	23	28	Higher secondary/ Equivalence	Post graduate/ Graduate	Unemployed	Unskilled worker	60000	Lower middle class	Yes	Yes	Children	Yes	No	No	No	No	Yes	No	Yes	No	No	Yes	No	Yes	No	No	No	No	Yes	No	Create awareness	Create awareness	poor	No	Yes	No	No
173	Rural	2	Mother	2	Female	No	Not applicable	1	Joint	Hindu	Brahmin	Married	23	28	Higher secondary/ Equivalence	Higher secondary/ Equivalence	Unemployed	Clerical/ Shopkeeper/ Farmer	40000	Lower middle class	No	No	Not applicable	Not applicable	Not applicable	Not applicable	Not applicable	Not applicable	Not applicable	Not applicable	Not applicable	Not applicable	Not applicable	Not applicable	Not applicable	Not applicable	Not applicable	Not applicable	Not applicable	Not applicable	Not applicable	Not applicable	Not applicable	Not applicable	poor	Not Applicable	Not applicable	Not applicable	Not applicable
174	Rural	6	Mother	2	Female	No	Not applicable	0	Joint	Hindu	Brahmin	Married	23	28	Higher secondary/ Equivalence	Post graduate/ Graduate	Semi-profession	Semi-profession	50000	Lower middle class	No	Yes	Children	No	No	No	No	Yes	No	Yes	No	Yes	No	Yes	Yes	Yes	No	No	No	No	Yes	No	Counselling session for children at school	Include a chapter about Injuries and is prevention in the school curriculum	poor	Not Applicable	Not applicable	Not applicable	Not applicable
175	Rural	2	Father	2	Male	No	Not applicable	0	Joint	Hindu	Brahmin	Married	24	28	Higher secondary/ Equivalence	High School (Grade 9 & 10)	Clerical/ Shopkeeper/ Farmer	Clerical/ Shopkeeper/ Farmer	40000	Lower middle class	No	Yes	Children	Yes	Yes	No	No	No	No	No	No	No	Yes	Yes	No	No	No	No	No	Yes	No	No	Don't know	Don't know	poor	Not Applicable	Not applicable	Not applicable	Not applicable
176	Rural	3	Mother	3	Female	Yes	Playgroup	0	Nuclear	Hindu	Brahmin	Married	28	28	Post graduate/ Graduate	Higher secondary/ Equivalence	Unemployed	Clerical/ Shopkeeper/ Farmer	30000	Lower middle class	Yes	Yes	Children	Yes	Yes	Yes	No	No	Yes	Yes	No	No	No	Yes	Yes	Yes	No	No	No	No	Yes	No	Create awareness	Include a chapter about Injuries and is prevention in the school curriculum	good	No	Yes	No	No
177	Rural	6	Mother	3	Male	Yes	Montessori/ Pre-school	0	Joint	Hindu	Brahmin	Married	25	28	Post graduate/ Graduate	Post graduate/ Graduate	Semi-profession	Clerical/ Shopkeeper/ Farmer	50000	Upper lower class	No	Yes	Children	No	Yes	Yes	Yes	No	No	Yes	No	No	No	Yes	No	No	No	No	No	Yes	No	No	Counselling session for children at school	Include a chapter about Injuries and is prevention in the school curriculum	poor	Not Applicable	Not applicable	Not applicable	Not applicable
178	Rural	2	Father	3	Female	No	Not applicable	0	Joint	Hindu	Brahmin	Married	23	28	Post graduate/ Graduate	Higher secondary/ Equivalence	Clerical/ Shopkeeper/ Farmer	Clerical/ Shopkeeper/ Farmer	40000	Upper middle class	No	Yes	Children	No	No	No	No	Yes	No	Yes	Yes	No	No	Yes	Yes	Yes	No	No	No	Don't Know	Don't Know	Don't Know	Don't know	Don't know	poor	Not Applicable	Not applicable	Not applicable	Not applicable
179	Rural	2	Grandmother	3	Male	Yes	Montessori/ Pre-school	0	Joint	Hindu	Brahmin	Widowed	Not applicable	27	Not applicable	High School (Grade 9 & 10)	Not applicable	Unskilled worker	60000	Upper middle class	No	No	Not applicable	Not applicable	Not applicable	Not applicable	Not applicable	Not applicable	Not applicable	Not applicable	Not applicable	Not applicable	Not applicable	Not applicable	Not applicable	Not applicable	Not applicable	Not applicable	Not applicable	Not applicable	Not applicable	Not applicable	Not applicable	Not applicable	poor	Not Applicable	Not applicable	Not applicable	Not applicable
180	Rural	6	Father	1	Male	No	Not applicable	2	Joint	Hindu	Brahmin	Married	23	27	Middle School (Grade 6, 7 & 8)	High School (Grade 9 & 10)	Clerical/ Shopkeeper/ Farmer	Clerical/ Shopkeeper/ Farmer	40000	Upper lower class	No	No	Not applicable	Not applicable	Not applicable	Not applicable	Not applicable	Not applicable	Not applicable	Not applicable	Not applicable	Not applicable	Not applicable	Not applicable	Not applicable	Not applicable	Not applicable	Not applicable	Not applicable	Not applicable	Not applicable	Not applicable	Not applicable	Not applicable	poor	Not Applicable	Not applicable	Not applicable	Not applicable
181	Rural	6	Mother	3	Female	No	Not applicable	1	Joint	Hindu	Brahmin	Married	25	27	High School (Grade 9 & 10)	Higher secondary/ Equivalence	Clerical/ Shopkeeper/ Farmer	Clerical/ Shopkeeper/ Farmer	40000	Upper lower class	No	No	Not applicable	Not applicable	Not applicable	Not applicable	Not applicable	Not applicable	Not applicable	Not applicable	Not applicable	Not applicable	Not applicable	Not applicable	Not applicable	Not applicable	Not applicable	Not applicable	Not applicable	Not applicable	Not applicable	Not applicable	Not applicable	Not applicable	poor	Not Applicable	Not applicable	Not applicable	Not applicable
182	Rural	4	Mother	3	Male	No	Not applicable	0	Joint	Hindu	Brahmin	Married	22	27	Higher secondary/ Equivalence	Post graduate/ Graduate	Clerical/ Shopkeeper/ Farmer	Clerical/ Shopkeeper/ Farmer	30000	Lower middle class	No	No	Not applicable	Not applicable	Not applicable	Not applicable	Not applicable	Not applicable	Not applicable	Not applicable	Not applicable	Not applicable	Not applicable	Not applicable	Not applicable	Not applicable	Not applicable	Not applicable	Not applicable	Not applicable	Not applicable	Not applicable	Not applicable	Not applicable	poor	Not Applicable	Not applicable	Not applicable	Not applicable
183	Rural	6	Mother	2	Female	No	Not applicable	0	Joint	Hindu	Brahmin	Married	22	27	Higher secondary/ Equivalence	Higher secondary/ Equivalence	Clerical/ Shopkeeper/ Farmer	Unskilled worker	40000	Lower middle class	No	Yes	Children	Yes	Yes	No	No	No	Yes	No	No	No	No	Yes	Yes	No	No	No	No	Don't Know	Don't Know	Don't Know	Don't know	Don't know	poor	Not Applicable	Not applicable	Not applicable	Not applicable
184	Rural	2	Father	4	Female	Yes	Montessori/ Pre-school	0	Joint	Hindu	Brahmin	Married	24	27	Higher secondary/ Equivalence	Higher secondary/ Equivalence	Clerical/ Shopkeeper/ Farmer	Unskilled worker	40000	Lower middle class	No	No	Not applicable	Not applicable	Not applicable	Not applicable	Not applicable	Not applicable	Not applicable	Not applicable	Not applicable	Not applicable	Not applicable	Not applicable	Not applicable	Not applicable	Not applicable	Not applicable	Not applicable	Not applicable	Not applicable	Not applicable	Not applicable	Not applicable	poor	Not Applicable	Not applicable	Not applicable	Not applicable
185	Rural	2	Father	5	Female	Yes	Basic School	1	Nuclear	Hindu	Brahmin	Married	25	27	Higher secondary/ Equivalence	Post graduate/ Graduate	Clerical/ Shopkeeper/ Farmer	Semi-profession	40000	Upper middle class	No	Yes	Children	No	Yes	Yes	Yes	No	Yes	No	No	No	No	Yes	Yes	Yes	No	No	No	No	Yes	No	Don't know	Don't know	good	Not Applicable	Not applicable	Not applicable	Not applicable
186	Rural	3	Mother	3	Female	Yes	Playgroup	0	Joint	Hindu	Brahmin	Married	24	27	Higher secondary/ Equivalence	High School (Grade 9 & 10)	Clerical/ Shopkeeper/ Farmer	Clerical/ Shopkeeper/ Farmer	40000	Upper lower class	No	No	Not applicable	Not applicable	Not applicable	Not applicable	Not applicable	Not applicable	Not applicable	Not applicable	Not applicable	Not applicable	Not applicable	Not applicable	Not applicable	Not applicable	Not applicable	Not applicable	Not applicable	Not applicable	Not applicable	Not applicable	Not applicable	Not applicable	poor	Not Applicable	Not applicable	Not applicable	Not applicable
187	Rural	4	Mother	4	Female	Yes	Playgroup	0	Nuclear	Hindu	Brahmin	Married	23	26	Primary School ( Grade 1-5)	High School (Grade 9 & 10)	Clerical/ Shopkeeper/ Farmer	Unskilled worker	20000	Lower middle class	No	No	Not applicable	Not applicable	Not applicable	Not applicable	Not applicable	Not applicable	Not applicable	Not applicable	Not applicable	Not applicable	Not applicable	Not applicable	Not applicable	Not applicable	Not applicable	Not applicable	Not applicable	Not applicable	Not applicable	Not applicable	Not applicable	Not applicable	poor	Not Applicable	Not applicable	Not applicable	Not applicable
188	Rural	6	Mother	1	Female	No	Not applicable	0	Joint	Hindu	Brahmin	Married	23	26	Higher secondary/ Equivalence	Higher secondary/ Equivalence	Clerical/ Shopkeeper/ Farmer	Unskilled worker	40000	Upper lower class	No	No	Not applicable	Not applicable	Not applicable	Not applicable	Not applicable	Not applicable	Not applicable	Not applicable	Not applicable	Not applicable	Not applicable	Not applicable	Not applicable	Not applicable	Not applicable	Not applicable	Not applicable	Not applicable	Not applicable	Not applicable	Not applicable	Not applicable	poor	Not Applicable	Not applicable	Not applicable	Not applicable
189	Rural	4	Mother	4	Male	No	Not applicable	0	Joint	Hindu	Brahmin	Married	22	25	Literate (without any formal Education)	High School (Grade 9 & 10)	Clerical/ Shopkeeper/ Farmer	Unemployed	10000	Lower middle class	Yes	No	Not applicable	Not applicable	Not applicable	Not applicable	Not applicable	Not applicable	Not applicable	Not applicable	Not applicable	Not applicable	Not applicable	Not applicable	Not applicable	Not applicable	Not applicable	Not applicable	Not applicable	Not applicable	Not applicable	Not applicable	Not applicable	Not applicable	poor	No	No	No	Yes
190	Rural	2	Mother	3	Female	Yes	Montessori/ Pre-school	0	Nuclear	Hindu	Dalit	Married	22	25	Primary School ( Grade 1-5)	Middle School (Grade 6, 7 & 8)	Unemployed	Skilled worker	40000	Upper lower class	No	No	Not applicable	Not applicable	Not applicable	Not applicable	Not applicable	Not applicable	Not applicable	Not applicable	Not applicable	Not applicable	Not applicable	Not applicable	Not applicable	Not applicable	Not applicable	Not applicable	Not applicable	Not applicable	Not applicable	Not applicable	Not applicable	Not applicable	poor	Not Applicable	Not applicable	Not applicable	Not applicable
191	Rural	4	Mother	2	Female	No	Not applicable	0	Joint	Hindu	Brahmin	Married	20	25	Higher secondary/ Equivalence	Higher secondary/ Equivalence	Unemployed	Semi-profession	60000	Lower middle class	No	Yes	Children	Yes	No	No	Yes	No	Yes	No	No	Yes	No	Yes	Yes	No	No	No	No	No	Yes	No	Counselling session for children at school	Include a chapter about Injuries and is prevention in the school curriculum	poor	Not Applicable	Not applicable	Not applicable	Not applicable
192	Rural	4	Father	5	Male	Yes	Montessori/ Pre-school	0	Nuclear	Hindu	Dalit	Married	20	25	Higher secondary/ Equivalence	Higher secondary/ Equivalence	Skilled worker	Clerical/ Shopkeeper/ Farmer	40000	Lower class	No	No	Not applicable	Not applicable	Not applicable	Not applicable	Not applicable	Not applicable	Not applicable	Not applicable	Not applicable	Not applicable	Not applicable	Not applicable	Not applicable	Not applicable	Not applicable	Not applicable	Not applicable	Not applicable	Not applicable	Not applicable	Not applicable	Not applicable	poor	Not Applicable	Not applicable	Not applicable	Not applicable
193	Rural	3	Mother	1	Female	No	Not applicable	0	Joint	Hindu	Brahmin	Married	22	25	Higher secondary/ Equivalence	Higher secondary/ Equivalence	Unemployed	Clerical/ Shopkeeper/ Farmer	40000	Upper lower class	No	Yes	Children	No	Yes	Yes	Yes	No	Yes	No	No	No	No	Yes	No	Yes	No	No	No	No	Yes	No	Don't know	Don't know	poor	Not Applicable	Not applicable	Not applicable	Not applicable
194	Rural	6	Mother	2	Male	No	Not applicable	0	Joint	Hindu	Brahmin	Married	24	25	Higher secondary/ Equivalence	Higher secondary/ Equivalence	Skilled worker	Clerical/ Shopkeeper/ Farmer	40000	Lower middle class	No	No	Not applicable	Not applicable	Not applicable	Not applicable	Not applicable	Not applicable	Not applicable	Not applicable	Not applicable	Not applicable	Not applicable	Not applicable	Not applicable	Not applicable	Not applicable	Not applicable	Not applicable	Not applicable	Not applicable	Not applicable	Not applicable	Not applicable	poor	Not Applicable	Not applicable	Not applicable	Not applicable
195	Rural	6	Mother	1	Male	No	Not applicable	0	Nuclear	Hindu	Dalit	Married	20	24	Literate (without any formal Education)	Primary School ( Grade 1-5)	Clerical/ Shopkeeper/ Farmer	Clerical/ Shopkeeper/ Farmer	15000	Lower middle class	No	No	Not applicable	Not applicable	Not applicable	Not applicable	Not applicable	Not applicable	Not applicable	Not applicable	Not applicable	Not applicable	Not applicable	Not applicable	Not applicable	Not applicable	Not applicable	Not applicable	Not applicable	Not applicable	Not applicable	Not applicable	Not applicable	Not applicable	poor	Not Applicable	Not applicable	Not applicable	Not applicable
196	Rural	6	Mother	3	Male	Yes	Montessori/ Pre-school	0	Nuclear	Hindu	Brahmin	Married	22	24	Middle School (Grade 6, 7 & 8)	High School (Grade 9 & 10)	Clerical/ Shopkeeper/ Farmer	Clerical/ Shopkeeper/ Farmer	40000	Lower middle class	No	No	Not applicable	Not applicable	Not applicable	Not applicable	Not applicable	Not applicable	Not applicable	Not applicable	Not applicable	Not applicable	Not applicable	Not applicable	Not applicable	Not applicable	Not applicable	Not applicable	Not applicable	Not applicable	Not applicable	Not applicable	Not applicable	Not applicable	poor	Not Applicable	Not applicable	Not applicable	Not applicable
197	Rural	6	Mother	1	Male	No	Not applicable	0	Joint	Hindu	Brahmin	Married	21	24	High School (Grade 9 & 10)	Higher secondary/ Equivalence	Clerical/ Shopkeeper/ Farmer	Clerical/ Shopkeeper/ Farmer	40000	Lower class	Yes	No	Not applicable	Not applicable	Not applicable	Not applicable	Not applicable	Not applicable	Not applicable	Not applicable	Not applicable	Not applicable	Not applicable	Not applicable	Not applicable	Not applicable	Not applicable	Not applicable	Not applicable	Not applicable	Not applicable	Not applicable	Not applicable	Not applicable	poor	No	No	No	Yes
198	Rural	4	Father	2	Female	No	Not applicable	0	Nuclear	Hindu	Brahmin	Married	21	23	Middle School (Grade 6, 7 & 8)	Middle School (Grade 6, 7 & 8)	Clerical/ Shopkeeper/ Farmer	Clerical/ Shopkeeper/ Farmer	30000	Upper lower class	No	No	Not applicable	Not applicable	Not applicable	Not applicable	Not applicable	Not applicable	Not applicable	Not applicable	Not applicable	Not applicable	Not applicable	Not applicable	Not applicable	Not applicable	Not applicable	Not applicable	Not applicable	Not applicable	Not applicable	Not applicable	Not applicable	Not applicable	poor	Not Applicable	Not applicable	Not applicable	Not applicable
199	Rural	2	Mother	5	Female	Yes	Montessori/ Pre-school	1	Nuclear	Hindu	Dalit	Married	20	22	High School (Grade 9 & 10)	Middle School (Grade 6, 7 & 8)	Clerical/ Shopkeeper/ Farmer	Clerical/ Shopkeeper/ Farmer	20000	Lower class	No	No	Not applicable	Not applicable	Not applicable	Not applicable	Not applicable	Not applicable	Not applicable	Not applicable	Not applicable	Not applicable	Not applicable	Not applicable	Not applicable	Not applicable	Not applicable	Not applicable	Not applicable	Not applicable	Not applicable	Not applicable	Not applicable	Not applicable	poor	Not Applicable	Not applicable	Not applicable	Not applicable
200	Rural	3	Mother	2	Female	No	Not applicable	0	Joint	Hindu	Brahmin	Married	20	22	Higher secondary/ Equivalence	Higher secondary/ Equivalence	Clerical/ Shopkeeper/ Farmer	Clerical/ Shopkeeper/ Farmer	25000	Upper lower class	No	Yes	Children	Yes	No	No	No	No	Yes	No	No	No	No	Yes	No	Yes	No	No	No	No	No	No	Don't know	Don't know	poor	Not Applicable	Not applicable	Not applicable	Not applicable
201	Rural	2	Mother	12	Female	Yes	Secondary	1	Nuclear	Buddhist	Janajati	Widowed	35	Not applicable	Literate (without any formal Education)	Not applicable	Unskilled worker	Not applicable	15000	Upper lower class	No	No	Not applicable	Not applicable	Not applicable	Not applicable	Not applicable	Not applicable	Not applicable	Not applicable	Not applicable	Not applicable	Not applicable	Not applicable	Not applicable	Not applicable	Not applicable	Not applicable	Not applicable	Not applicable	Not applicable	Not applicable	Not applicable	Not applicable	poor	Not Applicable	Not applicable	Not applicable	Not applicable
202	Rural	6	Mother	3	Male	No	Not applicable	0	Joint	Buddhist	Janajati	Separated/ Divorced	30	Not applicable	Primary School ( Grade 1-5)	Not applicable	Clerical/ Shopkeeper/ Farmer	Not applicable	25000	Upper lower class	No	No	Not applicable	Not applicable	Not applicable	Not applicable	Not applicable	Not applicable	Not applicable	Not applicable	Not applicable	Not applicable	Not applicable	Not applicable	Not applicable	Not applicable	Not applicable	Not applicable	Not applicable	Not applicable	Not applicable	Not applicable	Not applicable	Not applicable	poor	Not Applicable	Not applicable	Not applicable	Not applicable
203	Rural	3	Mother	4	Female	Yes	Playgroup	0	Nuclear	Buddhist	Janajati	Separated/ Divorced	28	Not applicable	Middle School (Grade 6, 7 & 8)	Not applicable	Semi-skilled worker	Not applicable	20000	Lower middle class	No	No	Not applicable	Not applicable	Not applicable	Not applicable	Not applicable	Not applicable	Not applicable	Not applicable	Not applicable	Not applicable	Not applicable	Not applicable	Not applicable	Not applicable	Not applicable	Not applicable	Not applicable	Not applicable	Not applicable	Not applicable	Not applicable	Not applicable	poor	Not Applicable	Not applicable	Not applicable	Not applicable
204	Rural	3	Mother	4	Male	Yes	Playgroup	0	Nuclear	Buddhist	Janajati	Separated/ Divorced	27	Not applicable	Middle School (Grade 6, 7 & 8)	Not applicable	Semi-skilled worker	Not applicable	20000	Upper lower class	No	No	Not applicable	Not applicable	Not applicable	Not applicable	Not applicable	Not applicable	Not applicable	Not applicable	Not applicable	Not applicable	Not applicable	Not applicable	Not applicable	Not applicable	Not applicable	Not applicable	Not applicable	Not applicable	Not applicable	Not applicable	Not applicable	Not applicable	poor	Not Applicable	Not applicable	Not applicable	Not applicable
205	Rural	3	Mother	10	Male	Yes	Basic School	3	Nuclear	Buddhist	Janajati	Married	45	47	Illiterate	Primary School ( Grade 1-5)	Clerical/ Shopkeeper/ Farmer	Clerical/ Shopkeeper/ Farmer	40000	Lower middle class	No	No	Not applicable	Not applicable	Not applicable	Not applicable	Not applicable	Not applicable	Not applicable	Not applicable	Not applicable	Not applicable	Not applicable	Not applicable	Not applicable	Not applicable	Not applicable	Not applicable	Not applicable	Not applicable	Not applicable	Not applicable	Not applicable	Not applicable	poor	Not Applicable	Not applicable	Not applicable	Not applicable
206	Rural	2	Elder sister	6	Male	Yes	Basic School	3	Nuclear	Buddhist	Janajati	Widowed	Not applicable	45	Not applicable	Literate (without any formal Education)	Not applicable	Unskilled worker	20000	Upper lower class	No	No	Not applicable	Not applicable	Not applicable	Not applicable	Not applicable	Not applicable	Not applicable	Not applicable	Not applicable	Not applicable	Not applicable	Not applicable	Not applicable	Not applicable	Not applicable	Not applicable	Not applicable	Not applicable	Not applicable	Not applicable	Not applicable	Not applicable	poor	Not Applicable	Not applicable	Not applicable	Not applicable
207	Rural	4	Mother	10	Male	Yes	Basic School	2	Nuclear	Buddhist	Janajati	Married	40	45	Illiterate	Literate (without any formal Education)	Clerical/ Shopkeeper/ Farmer	Skilled worker	25000	Upper lower class	Yes	No	Not applicable	Not applicable	Not applicable	Not applicable	Not applicable	Not applicable	Not applicable	Not applicable	Not applicable	Not applicable	Not applicable	Not applicable	Not applicable	Not applicable	Not applicable	Not applicable	Not applicable	Not applicable	Not applicable	Not applicable	Not applicable	Not applicable	poor	No	Yes	No	No
208	Rural	3	Mother	11	Female	Yes	Secondary	2	Joint	Buddhist	Janajati	Married	40	45	Literate (without any formal Education)	Higher secondary/ Equivalence	Unemployed	Clerical/ Shopkeeper/ Farmer	40000	Lower middle class	Yes	No	Not applicable	Not applicable	Not applicable	Not applicable	Not applicable	Not applicable	Not applicable	Not applicable	Not applicable	Not applicable	Not applicable	Not applicable	Not applicable	Not applicable	Not applicable	Not applicable	Not applicable	Not applicable	Not applicable	Not applicable	Not applicable	Not applicable	poor	No	Yes	No	Yes
209	Rural	2	Mother	13	Male	Yes	Secondary	3	Nuclear	Buddhist	Janajati	Married	42	45	Literate (without any formal Education)	Literate (without any formal Education)	Clerical/ Shopkeeper/ Farmer	Clerical/ Shopkeeper/ Farmer	30000	Lower middle class	Yes	No	Not applicable	Not applicable	Not applicable	Not applicable	Not applicable	Not applicable	Not applicable	Not applicable	Not applicable	Not applicable	Not applicable	Not applicable	Not applicable	Not applicable	Not applicable	Not applicable	Not applicable	Not applicable	Not applicable	Not applicable	Not applicable	Not applicable	poor	No	Yes	No	No
210	Rural	2	Father	12	Male	Yes	Basic School	2	Joint	Buddhist	Janajati	Married	39	44	Literate (without any formal Education)	Primary School ( Grade 1-5)	Semi-skilled worker	Clerical/ Shopkeeper/ Farmer	25000	Upper lower class	No	No	Not applicable	Not applicable	Not applicable	Not applicable	Not applicable	Not applicable	Not applicable	Not applicable	Not applicable	Not applicable	Not applicable	Not applicable	Not applicable	Not applicable	Not applicable	Not applicable	Not applicable	Not applicable	Not applicable	Not applicable	Not applicable	Not applicable	poor	Not Applicable	Not applicable	Not applicable	Not applicable
211	Rural	3	Mother	10	Male	Yes	Basic School	2	Nuclear	Buddhist	Janajati	Married	40	43	Literate (without any formal Education)	Primary School ( Grade 1-5)	Skilled worker	Skilled worker	35000	Lower middle class	No	No	Not applicable	Not applicable	Not applicable	Not applicable	Not applicable	Not applicable	Not applicable	Not applicable	Not applicable	Not applicable	Not applicable	Not applicable	Not applicable	Not applicable	Not applicable	Not applicable	Not applicable	Not applicable	Not applicable	Not applicable	Not applicable	Not applicable	poor	Not Applicable	Not applicable	Not applicable	Not applicable
212	Rural	2	Mother	9	Male	Yes	Basic School	1	Nuclear	Buddhist	Janajati	Married	40	42	Literate (without any formal Education)	Primary School ( Grade 1-5)	Clerical/ Shopkeeper/ Farmer	Clerical/ Shopkeeper/ Farmer	45000	Upper lower class	Yes	No	Not applicable	Not applicable	Not applicable	Not applicable	Not applicable	Not applicable	Not applicable	Not applicable	Not applicable	Not applicable	Not applicable	Not applicable	Not applicable	Not applicable	Not applicable	Not applicable	Not applicable	Not applicable	Not applicable	Not applicable	Not applicable	Not applicable	poor	No	Yes	No	No
213	Rural	6	Mother	11	Female	Yes	Basic School	4	Nuclear	Buddhist	Janajati	Married	40	42	Literate (without any formal Education)	Literate (without any formal Education)	Clerical/ Shopkeeper/ Farmer	Clerical/ Shopkeeper/ Farmer	25000	Lower middle class	No	No	Not applicable	Not applicable	Not applicable	Not applicable	Not applicable	Not applicable	Not applicable	Not applicable	Not applicable	Not applicable	Not applicable	Not applicable	Not applicable	Not applicable	Not applicable	Not applicable	Not applicable	Not applicable	Not applicable	Not applicable	Not applicable	Not applicable	poor	Not Applicable	Not applicable	Not applicable	Not applicable
214	Rural	2	Father	3	Female	No	Not applicable	3	Joint	Buddhist	Janajati	Married	40	42	Literate (without any formal Education)	Literate (without any formal Education)	Clerical/ Shopkeeper/ Farmer	Unskilled worker	25000	Upper lower class	Yes	No	Not applicable	Not applicable	Not applicable	Not applicable	Not applicable	Not applicable	Not applicable	Not applicable	Not applicable	Not applicable	Not applicable	Not applicable	Not applicable	Not applicable	Not applicable	Not applicable	Not applicable	Not applicable	Not applicable	Not applicable	Not applicable	Not applicable	poor	No	No	No	No
215	Rural	2	Mother	9	Female	Yes	Basic School	3	Nuclear	Buddhist	Janajati	Married	38	42	Primary School ( Grade 1-5)	Middle School (Grade 6, 7 & 8)	Unskilled worker	Clerical/ Shopkeeper/ Farmer	35000	Upper lower class	No	No	Not applicable	Not applicable	Not applicable	Not applicable	Not applicable	Not applicable	Not applicable	Not applicable	Not applicable	Not applicable	Not applicable	Not applicable	Not applicable	Not applicable	Not applicable	Not applicable	Not applicable	Not applicable	Not applicable	Not applicable	Not applicable	Not applicable	poor	Not Applicable	Not applicable	Not applicable	Not applicable
216	Rural	3	Mother	10	Male	Yes	Basic School	1	Nuclear	Buddhist	Janajati	Married	40	42	Primary School ( Grade 1-5)	Middle School (Grade 6, 7 & 8)	Clerical/ Shopkeeper/ Farmer	Semi-profession	40000	Upper lower class	No	No	Not applicable	Not applicable	Not applicable	Not applicable	Not applicable	Not applicable	Not applicable	Not applicable	Not applicable	Not applicable	Not applicable	Not applicable	Not applicable	Not applicable	Not applicable	Not applicable	Not applicable	Not applicable	Not applicable	Not applicable	Not applicable	Not applicable	poor	Not Applicable	Not applicable	Not applicable	Not applicable
217	Rural	2	Mother	9	Female	Yes	Secondary	3	Nuclear	Buddhist	Janajati	Married	40	42	Primary School ( Grade 1-5)	Primary School ( Grade 1-5)	Clerical/ Shopkeeper/ Farmer	Clerical/ Shopkeeper/ Farmer	30000	Lower middle class	No	No	Not applicable	Not applicable	Not applicable	Not applicable	Not applicable	Not applicable	Not applicable	Not applicable	Not applicable	Not applicable	Not applicable	Not applicable	Not applicable	Not applicable	Not applicable	Not applicable	Not applicable	Not applicable	Not applicable	Not applicable	Not applicable	Not applicable	poor	Not Applicable	Not applicable	Not applicable	Not applicable
218	Rural	3	Mother	12	Female	Yes	Secondary	2	Nuclear	Buddhist	Brahmin	Married	37	41	Illiterate	Higher secondary/ Equivalence	Clerical/ Shopkeeper/ Farmer	Clerical/ Shopkeeper/ Farmer	40000	Lower middle class	No	No	Not applicable	Not applicable	Not applicable	Not applicable	Not applicable	Not applicable	Not applicable	Not applicable	Not applicable	Not applicable	Not applicable	Not applicable	Not applicable	Not applicable	Not applicable	Not applicable	Not applicable	Not applicable	Not applicable	Not applicable	Not applicable	Not applicable	poor	Not Applicable	Not applicable	Not applicable	Not applicable
219	Rural	4	Mother	3	Female	No	Not applicable	3	Nuclear	Buddhist	Janajati	Married	38	40	Literate (without any formal Education)	Middle School (Grade 6, 7 & 8)	Clerical/ Shopkeeper/ Farmer	Unskilled worker	40000	Upper lower class	No	No	Not applicable	Not applicable	Not applicable	Not applicable	Not applicable	Not applicable	Not applicable	Not applicable	Not applicable	Not applicable	Not applicable	Not applicable	Not applicable	Not applicable	Not applicable	Not applicable	Not applicable	Not applicable	Not applicable	Not applicable	Not applicable	Not applicable	poor	Not Applicable	Not applicable	Not applicable	Not applicable
220	Rural	4	Father	11	Female	Yes	Secondary	0	Nuclear	Buddhist	Janajati	Married	35	40	Literate (without any formal Education)	Middle School (Grade 6, 7 & 8)	Clerical/ Shopkeeper/ Farmer	Unskilled worker	30000	Lower middle class	No	No	Not applicable	Not applicable	Not applicable	Not applicable	Not applicable	Not applicable	Not applicable	Not applicable	Not applicable	Not applicable	Not applicable	Not applicable	Not applicable	Not applicable	Not applicable	Not applicable	Not applicable	Not applicable	Not applicable	Not applicable	Not applicable	Not applicable	poor	Not Applicable	Not applicable	Not applicable	Not applicable
221	Rural	3	Mother	11	Female	Yes	Secondary	2	Nuclear	Buddhist	Janajati	Married	38	40	Literate (without any formal Education)	Primary School ( Grade 1-5)	Semi-skilled worker	Unskilled worker	20000	Lower middle class	No	No	Not applicable	Not applicable	Not applicable	Not applicable	Not applicable	Not applicable	Not applicable	Not applicable	Not applicable	Not applicable	Not applicable	Not applicable	Not applicable	Not applicable	Not applicable	Not applicable	Not applicable	Not applicable	Not applicable	Not applicable	Not applicable	Not applicable	poor	Not Applicable	Not applicable	Not applicable	Not applicable
222	Rural	2	Mother	15	Male	Yes	Secondary	0	Joint	Buddhist	Janajati	Married	35	40	Literate (without any formal Education)	Primary School ( Grade 1-5)	Clerical/ Shopkeeper/ Farmer	Unemployed	15000	Lower middle class	Yes	No	Not applicable	Not applicable	Not applicable	Not applicable	Not applicable	Not applicable	Not applicable	Not applicable	Not applicable	Not applicable	Not applicable	Not applicable	Not applicable	Not applicable	Not applicable	Not applicable	Not applicable	Not applicable	Not applicable	Not applicable	Not applicable	Not applicable	poor	No	Yes	No	No
223	Rural	3	Father	14	Male	Yes	Secondary	4	Nuclear	Buddhist	Janajati	Married	35	40	Literate (without any formal Education)	Primary School ( Grade 1-5)	Clerical/ Shopkeeper/ Farmer	Clerical/ Shopkeeper/ Farmer	30000	Upper lower class	No	No	Not applicable	Not applicable	Not applicable	Not applicable	Not applicable	Not applicable	Not applicable	Not applicable	Not applicable	Not applicable	Not applicable	Not applicable	Not applicable	Not applicable	Not applicable	Not applicable	Not applicable	Not applicable	Not applicable	Not applicable	Not applicable	Not applicable	poor	Not Applicable	Not applicable	Not applicable	Not applicable
224	Rural	3	Mother	11	Male	Yes	Basic School	2	Nuclear	Buddhist	Janajati	Married	35	40	Literate (without any formal Education)	Literate (without any formal Education)	Unskilled worker	Unskilled worker	25000	Lower middle class	No	No	Not applicable	Not applicable	Not applicable	Not applicable	Not applicable	Not applicable	Not applicable	Not applicable	Not applicable	Not applicable	Not applicable	Not applicable	Not applicable	Not applicable	Not applicable	Not applicable	Not applicable	Not applicable	Not applicable	Not applicable	Not applicable	Not applicable	poor	Not Applicable	Not applicable	Not applicable	Not applicable
225	Rural	2	Mother	10	Female	Yes	Basic School	2	Joint	Buddhist	Janajati	Married	37	40	Literate (without any formal Education)	Literate (without any formal Education)	Clerical/ Shopkeeper/ Farmer	Clerical/ Shopkeeper/ Farmer	20000	Lower middle class	No	No	Not applicable	Not applicable	Not applicable	Not applicable	Not applicable	Not applicable	Not applicable	Not applicable	Not applicable	Not applicable	Not applicable	Not applicable	Not applicable	Not applicable	Not applicable	Not applicable	Not applicable	Not applicable	Not applicable	Not applicable	Not applicable	Not applicable	poor	Not Applicable	Not applicable	Not applicable	Not applicable
226	Rural	2	Mother	12	Female	Yes	Secondary	2	Nuclear	Buddhist	Janajati	Married	35	40	Literate (without any formal Education)	Literate (without any formal Education)	Clerical/ Shopkeeper/ Farmer	Clerical/ Shopkeeper/ Farmer	25000	Upper middle class	No	No	Not applicable	Not applicable	Not applicable	Not applicable	Not applicable	Not applicable	Not applicable	Not applicable	Not applicable	Not applicable	Not applicable	Not applicable	Not applicable	Not applicable	Not applicable	Not applicable	Not applicable	Not applicable	Not applicable	Not applicable	Not applicable	Not applicable	poor	Not Applicable	Not applicable	Not applicable	Not applicable
227	Rural	6	Father	5	Male	Yes	Montessori/ Pre-school	3	Joint	Buddhist	Janajati	Married	40	40	Literate (without any formal Education)	Primary School ( Grade 1-5)	Clerical/ Shopkeeper/ Farmer	Clerical/ Shopkeeper/ Farmer	30000	Upper lower class	No	No	Not applicable	Not applicable	Not applicable	Not applicable	Not applicable	Not applicable	Not applicable	Not applicable	Not applicable	Not applicable	Not applicable	Not applicable	Not applicable	Not applicable	Not applicable	Not applicable	Not applicable	Not applicable	Not applicable	Not applicable	Not applicable	Not applicable	poor	Not Applicable	Not applicable	Not applicable	Not applicable
228	Rural	6	Mother	15	Female	Yes	Secondary	1	Nuclear	Buddhist	Janajati	Married	35	40	Primary School ( Grade 1-5)	Middle School (Grade 6, 7 & 8)	Clerical/ Shopkeeper/ Farmer	Clerical/ Shopkeeper/ Farmer	30000	Lower middle class	No	No	Not applicable	Not applicable	Not applicable	Not applicable	Not applicable	Not applicable	Not applicable	Not applicable	Not applicable	Not applicable	Not applicable	Not applicable	Not applicable	Not applicable	Not applicable	Not applicable	Not applicable	Not applicable	Not applicable	Not applicable	Not applicable	Not applicable	poor	Not Applicable	Not applicable	Not applicable	Not applicable
229	Rural	3	Father	2	Male	No	Not applicable	3	Joint	Buddhist	Janajati	Married	35	40	Primary School ( Grade 1-5)	High School (Grade 9 & 10)	Clerical/ Shopkeeper/ Farmer	Clerical/ Shopkeeper/ Farmer	30000	Lower middle class	Yes	No	Not applicable	Not applicable	Not applicable	Not applicable	Not applicable	Not applicable	Not applicable	Not applicable	Not applicable	Not applicable	Not applicable	Not applicable	Not applicable	Not applicable	Not applicable	Not applicable	Not applicable	Not applicable	Not applicable	Not applicable	Not applicable	Not applicable	poor	No	No	No	No
230	Rural	6	Mother	15	Female	Yes	Secondary	1	Nuclear	Buddhist	Janajati	Married	40	40	Primary School ( Grade 1-5)	Middle School (Grade 6, 7 & 8)	Clerical/ Shopkeeper/ Farmer	Clerical/ Shopkeeper/ Farmer	30000	Lower middle class	No	No	Not applicable	Not applicable	Not applicable	Not applicable	Not applicable	Not applicable	Not applicable	Not applicable	Not applicable	Not applicable	Not applicable	Not applicable	Not applicable	Not applicable	Not applicable	Not applicable	Not applicable	Not applicable	Not applicable	Not applicable	Not applicable	Not applicable	poor	Not Applicable	Not applicable	Not applicable	Not applicable
231	Rural	6	Mother	2	Female	No	Not applicable	3	Nuclear	Buddhist	Janajati	Married	38	40	Middle School (Grade 6, 7 & 8)	High School (Grade 9 & 10)	Clerical/ Shopkeeper/ Farmer	Clerical/ Shopkeeper/ Farmer	40000	Upper lower class	No	No	Not applicable	Not applicable	Not applicable	Not applicable	Not applicable	Not applicable	Not applicable	Not applicable	Not applicable	Not applicable	Not applicable	Not applicable	Not applicable	Not applicable	Not applicable	Not applicable	Not applicable	Not applicable	Not applicable	Not applicable	Not applicable	Not applicable	poor	Not Applicable	Not applicable	Not applicable	Not applicable
232	Rural	6	Mother	10	Female	Yes	Basic School	1	Nuclear	Buddhist	Janajati	Married	38	40	Middle School (Grade 6, 7 & 8)	Middle School (Grade 6, 7 & 8)	Clerical/ Shopkeeper/ Farmer	Clerical/ Shopkeeper/ Farmer	30000	Lower middle class	No	No	Not applicable	Not applicable	Not applicable	Not applicable	Not applicable	Not applicable	Not applicable	Not applicable	Not applicable	Not applicable	Not applicable	Not applicable	Not applicable	Not applicable	Not applicable	Not applicable	Not applicable	Not applicable	Not applicable	Not applicable	Not applicable	Not applicable	poor	Not Applicable	Not applicable	Not applicable	Not applicable
233	Rural	2	Mother	8	Male	Yes	Basic School	2	Nuclear	Buddhist	Janajati	Married	35	39	Illiterate	Primary School ( Grade 1-5)	Clerical/ Shopkeeper/ Farmer	Clerical/ Shopkeeper/ Farmer	30000	Lower class	No	No	Not applicable	Not applicable	Not applicable	Not applicable	Not applicable	Not applicable	Not applicable	Not applicable	Not applicable	Not applicable	Not applicable	Not applicable	Not applicable	Not applicable	Not applicable	Not applicable	Not applicable	Not applicable	Not applicable	Not applicable	Not applicable	Not applicable	poor	Not Applicable	Not applicable	Not applicable	Not applicable
234	Rural	6	Father	15	Female	Yes	Secondary	1	Nuclear	Buddhist	Janajati	Married	37	39	Primary School ( Grade 1-5)	Primary School ( Grade 1-5)	Clerical/ Shopkeeper/ Farmer	Clerical/ Shopkeeper/ Farmer	30000	Lower middle class	Yes	No	Not applicable	Not applicable	Not applicable	Not applicable	Not applicable	Not applicable	Not applicable	Not applicable	Not applicable	Not applicable	Not applicable	Not applicable	Not applicable	Not applicable	Not applicable	Not applicable	Not applicable	Not applicable	Not applicable	Not applicable	Not applicable	Not applicable	poor	No	Yes	No	No
235	Rural	4	Mother	3	Female	Yes	Montessori/ Pre-school	3	Nuclear	Buddhist	Janajati	Married	35	38	Literate (without any formal Education)	Primary School ( Grade 1-5)	Clerical/ Shopkeeper/ Farmer	Clerical/ Shopkeeper/ Farmer	25000	Upper lower class	No	No	Not applicable	Not applicable	Not applicable	Not applicable	Not applicable	Not applicable	Not applicable	Not applicable	Not applicable	Not applicable	Not applicable	Not applicable	Not applicable	Not applicable	Not applicable	Not applicable	Not applicable	Not applicable	Not applicable	Not applicable	Not applicable	Not applicable	poor	Not Applicable	Not applicable	Not applicable	Not applicable
236	Rural	6	Father	2	Male	No	Not applicable	1	Nuclear	Buddhist	Janajati	Married	36	38	Literate (without any formal Education)	Primary School ( Grade 1-5)	Clerical/ Shopkeeper/ Farmer	Unskilled worker	25000	Lower middle class	No	No	Not applicable	Not applicable	Not applicable	Not applicable	Not applicable	Not applicable	Not applicable	Not applicable	Not applicable	Not applicable	Not applicable	Not applicable	Not applicable	Not applicable	Not applicable	Not applicable	Not applicable	Not applicable	Not applicable	Not applicable	Not applicable	Not applicable	poor	Not Applicable	Not applicable	Not applicable	Not applicable
237	Rural	2	Mother	9	Male	Yes	Basic School	2	Nuclear	Buddhist	Janajati	Married	37	38	Literate (without any formal Education)	Literate (without any formal Education)	Unskilled worker	Unskilled worker	30000	Lower middle class	Yes	No	Not applicable	Not applicable	Not applicable	Not applicable	Not applicable	Not applicable	Not applicable	Not applicable	Not applicable	Not applicable	Not applicable	Not applicable	Not applicable	Not applicable	Not applicable	Not applicable	Not applicable	Not applicable	Not applicable	Not applicable	Not applicable	Not applicable	poor	No	Yes	No	Not applicable
238	Rural	4	Mother	13	Male	Yes	Secondary	1	Joint	Buddhist	Janajati	Married	35	38	Middle School (Grade 6, 7 & 8)	High School (Grade 9 & 10)	Clerical/ Shopkeeper/ Farmer	Clerical/ Shopkeeper/ Farmer	30000	Lower middle class	Yes	No	Not applicable	Not applicable	Not applicable	Not applicable	Not applicable	Not applicable	Not applicable	Not applicable	Not applicable	Not applicable	Not applicable	Not applicable	Not applicable	Not applicable	Not applicable	Not applicable	Not applicable	Not applicable	Not applicable	Not applicable	Not applicable	Not applicable	poor	No	No	No	No
239	Rural	2	Mother	8	Male	Yes	Basic School	3	Nuclear	Buddhist	Janajati	Married	34	38	High School (Grade 9 & 10)	High School (Grade 9 & 10)	Clerical/ Shopkeeper/ Farmer	Unemployed	30000	Upper lower class	No	No	Not applicable	Not applicable	Not applicable	Not applicable	Not applicable	Not applicable	Not applicable	Not applicable	Not applicable	Not applicable	Not applicable	Not applicable	Not applicable	Not applicable	Not applicable	Not applicable	Not applicable	Not applicable	Not applicable	Not applicable	Not applicable	Not applicable	poor	Not Applicable	Not applicable	Not applicable	Not applicable
240	Rural	4	Mother	5	Female	Yes	Montessori/ Pre-school	1	Nuclear	Buddhist	Janajati	Married	30	36	Middle School (Grade 6, 7 & 8)	Primary School ( Grade 1-5)	Clerical/ Shopkeeper/ Farmer	Clerical/ Shopkeeper/ Farmer	20000	Upper lower class	No	No	Not applicable	Not applicable	Not applicable	Not applicable	Not applicable	Not applicable	Not applicable	Not applicable	Not applicable	Not applicable	Not applicable	Not applicable	Not applicable	Not applicable	Not applicable	Not applicable	Not applicable	Not applicable	Not applicable	Not applicable	Not applicable	Not applicable	poor	Not Applicable	Not applicable	Not applicable	Not applicable
241	Rural	4	Father	4	Female	Yes	Montessori/ Pre-school	2	Nuclear	Buddhist	Janajati	Married	30	36	Higher secondary/ Equivalence	Middle School (Grade 6, 7 & 8)	Clerical/ Shopkeeper/ Farmer	Clerical/ Shopkeeper/ Farmer	20000	Upper lower class	No	No	Not applicable	Not applicable	Not applicable	Not applicable	Not applicable	Not applicable	Not applicable	Not applicable	Not applicable	Not applicable	Not applicable	Not applicable	Not applicable	Not applicable	Not applicable	Not applicable	Not applicable	Not applicable	Not applicable	Not applicable	Not applicable	Not applicable	poor	Not Applicable	Not applicable	Not applicable	Not applicable
242	Rural	3	Father	13	Male	Yes	Secondary	1	Nuclear	Buddhist	Janajati	Separated/ Divorced	Not applicable	35	Not applicable	Primary School ( Grade 1-5)	Not applicable	Clerical/ Shopkeeper/ Farmer	20000	Lower middle class	Yes	No	Not applicable	Not applicable	Not applicable	Not applicable	Not applicable	Not applicable	Not applicable	Not applicable	Not applicable	Not applicable	Not applicable	Not applicable	Not applicable	Not applicable	Not applicable	Not applicable	Not applicable	Not applicable	Not applicable	Not applicable	Not applicable	Not applicable	poor	No	Yes	No	No
243	Rural	6	Mother	7	Female	Yes	Basic School	1	Nuclear	Buddhist	Janajati	Married	36	35	Illiterate	Primary School ( Grade 1-5)	Clerical/ Shopkeeper/ Farmer	Clerical/ Shopkeeper/ Farmer	20000	Lower middle class	Yes	No	Not applicable	Not applicable	Not applicable	Not applicable	Not applicable	Not applicable	Not applicable	Not applicable	Not applicable	Not applicable	Not applicable	Not applicable	Not applicable	Not applicable	Not applicable	Not applicable	Not applicable	Not applicable	Not applicable	Not applicable	Not applicable	Not applicable	poor	No	Yes	No	No
244	Rural	4	Father	4	Female	No	Not applicable	2	Nuclear	Buddhist	Janajati	Married	35	35	Literate (without any formal Education)	Literate (without any formal Education)	Clerical/ Shopkeeper/ Farmer	Clerical/ Shopkeeper/ Farmer	25000	Lower middle class	No	No	Not applicable	Not applicable	Not applicable	Not applicable	Not applicable	Not applicable	Not applicable	Not applicable	Not applicable	Not applicable	Not applicable	Not applicable	Not applicable	Not applicable	Not applicable	Not applicable	Not applicable	Not applicable	Not applicable	Not applicable	Not applicable	Not applicable	poor	Not Applicable	Not applicable	Not applicable	Not applicable
245	Rural	6	Mother	2	Female	No	Not applicable	1	Nuclear	Buddhist	Janajati	Married	30	35	Primary School ( Grade 1-5)	Middle School (Grade 6, 7 & 8)	Clerical/ Shopkeeper/ Farmer	Clerical/ Shopkeeper/ Farmer	20000	Upper lower class	No	No	Not applicable	Not applicable	Not applicable	Not applicable	Not applicable	Not applicable	Not applicable	Not applicable	Not applicable	Not applicable	Not applicable	Not applicable	Not applicable	Not applicable	Not applicable	Not applicable	Not applicable	Not applicable	Not applicable	Not applicable	Not applicable	Not applicable	poor	Not Applicable	Not applicable	Not applicable	Not applicable
246	Rural	6	Mother	11	Female	Yes	Secondary	0	Nuclear	Buddhist	Janajati	Married	30	35	Primary School ( Grade 1-5)	High School (Grade 9 & 10)	Clerical/ Shopkeeper/ Farmer	Clerical/ Shopkeeper/ Farmer	40000	Lower middle class	No	No	Not applicable	Not applicable	Not applicable	Not applicable	Not applicable	Not applicable	Not applicable	Not applicable	Not applicable	Not applicable	Not applicable	Not applicable	Not applicable	Not applicable	Not applicable	Not applicable	Not applicable	Not applicable	Not applicable	Not applicable	Not applicable	Not applicable	poor	Not Applicable	Not applicable	Not applicable	Not applicable
247	Rural	3	Mother	8	Female	Yes	Basic School	1	Joint	Buddhist	Janajati	Married	29	35	Middle School (Grade 6, 7 & 8)	Middle School (Grade 6, 7 & 8)	Unemployed	Clerical/ Shopkeeper/ Farmer	40000	Upper lower class	Yes	Yes	Children	Yes	No	Yes	No	No	Yes	No	No	No	No	Yes	Yes	No	No	No	No	No	Yes	No	Don't know	Don't know	poor	No	Yes	No	No
248	Rural	4	Mother	2	Female	No	Not applicable	3	Nuclear	Buddhist	Janajati	Married	32	35	Middle School (Grade 6, 7 & 8)	High School (Grade 9 & 10)	Clerical/ Shopkeeper/ Farmer	Clerical/ Shopkeeper/ Farmer	35000	Upper lower class	No	No	Not applicable	Not applicable	Not applicable	Not applicable	Not applicable	Not applicable	Not applicable	Not applicable	Not applicable	Not applicable	Not applicable	Not applicable	Not applicable	Not applicable	Not applicable	Not applicable	Not applicable	Not applicable	Not applicable	Not applicable	Not applicable	Not applicable	poor	Not Applicable	Not applicable	Not applicable	Not applicable
249	Rural	3	Mother	3	Male	No	Not applicable	3	Nuclear	Buddhist	Janajati	Married	32	35	High School (Grade 9 & 10)	Primary School ( Grade 1-5)	Clerical/ Shopkeeper/ Farmer	Clerical/ Shopkeeper/ Farmer	40000	Lower middle class	Yes	No	Not applicable	Not applicable	Not applicable	Not applicable	Not applicable	Not applicable	Not applicable	Not applicable	Not applicable	Not applicable	Not applicable	Not applicable	Not applicable	Not applicable	Not applicable	Not applicable	Not applicable	Not applicable	Not applicable	Not applicable	Not applicable	Not applicable	poor	No	Yes	No	No
250	Rural	6	Mother	8	Female	Yes	Basic School	1	Nuclear	Buddhist	Janajati	Married	30	35	Higher secondary/ Equivalence	Higher secondary/ Equivalence	Clerical/ Shopkeeper/ Farmer	Clerical/ Shopkeeper/ Farmer	40000	Lower middle class	No	Yes	Children	Yes	No	No	No	No	No	Yes	No	No	No	Yes	Yes	No	No	No	No	Yes	No	No	Don't know	Don't know	poor	Not Applicable	Not applicable	Not applicable	Not applicable
251	Rural	2	Mother	8	Female	Yes	Basic School	1	Nuclear	Buddhist	Janajati	Married	30	35	Higher secondary/ Equivalence	Higher secondary/ Equivalence	Clerical/ Shopkeeper/ Farmer	Unskilled worker	35000	Upper lower class	No	No	Not applicable	Not applicable	Not applicable	Not applicable	Not applicable	Not applicable	Not applicable	Not applicable	Not applicable	Not applicable	Not applicable	Not applicable	Not applicable	Not applicable	Not applicable	Not applicable	Not applicable	Not applicable	Not applicable	Not applicable	Not applicable	Not applicable	poor	Not Applicable	Not applicable	Not applicable	Not applicable
252	Rural	3	Mother	10	Male	Yes	Basic School	1	Nuclear	Buddhist	Janajati	Married	32	34	Primary School ( Grade 1-5)	High School (Grade 9 & 10)	Clerical/ Shopkeeper/ Farmer	Clerical/ Shopkeeper/ Farmer	30000	Lower middle class	No	Yes	Children	No	Yes	Yes	Yes	No	Yes	Yes	No	No	No	Yes	Yes	Yes	No	No	No	No	Yes	No	Create awareness	Don't know	good	Not Applicable	Not applicable	Not applicable	Not applicable
253	Rural	6	Mother	1	Female	Yes	Playgroup	2	Joint	Buddhist	Janajati	Married	30	34	Middle School (Grade 6, 7 & 8)	High School (Grade 9 & 10)	Clerical/ Shopkeeper/ Farmer	Clerical/ Shopkeeper/ Farmer	40000	Lower middle class	No	No	Not applicable	Not applicable	Not applicable	Not applicable	Not applicable	Not applicable	Not applicable	Not applicable	Not applicable	Not applicable	Not applicable	Not applicable	Not applicable	Not applicable	Not applicable	Not applicable	Not applicable	Not applicable	Not applicable	Not applicable	Not applicable	Not applicable	poor	Not Applicable	Not applicable	Not applicable	Not applicable
254	Rural	3	Father	3	Female	Yes	Playgroup	2	Nuclear	Buddhist	Janajati	Married	32	34	Middle School (Grade 6, 7 & 8)	Primary School ( Grade 1-5)	Clerical/ Shopkeeper/ Farmer	Clerical/ Shopkeeper/ Farmer	30000	Lower middle class	No	No	Not applicable	Not applicable	Not applicable	Not applicable	Not applicable	Not applicable	Not applicable	Not applicable	Not applicable	Not applicable	Not applicable	Not applicable	Not applicable	Not applicable	Not applicable	Not applicable	Not applicable	Not applicable	Not applicable	Not applicable	Not applicable	Not applicable	poor	Not Applicable	Not applicable	Not applicable	Not applicable
255	Rural	4	Mother	2	Female	No	Not applicable	1	Joint	Buddhist	Janajati	Married	30	34	Higher secondary/ Equivalence	Post graduate/ Graduate	Clerical/ Shopkeeper/ Farmer	Clerical/ Shopkeeper/ Farmer	25000	Lower class	No	No	Not applicable	Not applicable	Not applicable	Not applicable	Not applicable	Not applicable	Not applicable	Not applicable	Not applicable	Not applicable	Not applicable	Not applicable	Not applicable	Not applicable	Not applicable	Not applicable	Not applicable	Not applicable	Not applicable	Not applicable	Not applicable	Not applicable	poor	Not Applicable	Not applicable	Not applicable	Not applicable
256	Rural	3	Mother	6	Female	Yes	Montessori/ Pre-school	1	Joint	Buddhist	Janajati	Married	32	34	Higher secondary/ Equivalence	Higher secondary/ Equivalence	Clerical/ Shopkeeper/ Farmer	Semi-profession	40000	Lower middle class	No	No	Not applicable	Not applicable	Not applicable	Not applicable	Not applicable	Not applicable	Not applicable	Not applicable	Not applicable	Not applicable	Not applicable	Not applicable	Not applicable	Not applicable	Not applicable	Not applicable	Not applicable	Not applicable	Not applicable	Not applicable	Not applicable	Not applicable	poor	Not Applicable	Not applicable	Not applicable	Not applicable
257	Rural	4	Father	6	Female	Yes	Basic School	1	Joint	Buddhist	Janajati	Married	26	33	Illiterate	High School (Grade 9 & 10)	Clerical/ Shopkeeper/ Farmer	Clerical/ Shopkeeper/ Farmer	40000	Lower middle class	No	No	Not applicable	Not applicable	Not applicable	Not applicable	Not applicable	Not applicable	Not applicable	Not applicable	Not applicable	Not applicable	Not applicable	Not applicable	Not applicable	Not applicable	Not applicable	Not applicable	Not applicable	Not applicable	Not applicable	Not applicable	Not applicable	Not applicable	poor	Not Applicable	Not applicable	Not applicable	Not applicable
258	Rural	2	Mother	10	Male	Yes	Basic School	0	Joint	Buddhist	Janajati	Married	30	33	Primary School ( Grade 1-5)	Primary School ( Grade 1-5)	Clerical/ Shopkeeper/ Farmer	Clerical/ Shopkeeper/ Farmer	30000	Lower class	No	No	Not applicable	Not applicable	Not applicable	Not applicable	Not applicable	Not applicable	Not applicable	Not applicable	Not applicable	Not applicable	Not applicable	Not applicable	Not applicable	Not applicable	Not applicable	Not applicable	Not applicable	Not applicable	Not applicable	Not applicable	Not applicable	Not applicable	poor	Not Applicable	Not applicable	Not applicable	Not applicable
259	Rural	2	Mother	4	Male	Yes	Montessori/ Pre-school	2	Nuclear	Buddhist	Janajati	Married	30	33	Middle School (Grade 6, 7 & 8)	Primary School ( Grade 1-5)	Unemployed	Unskilled worker	30000	Upper lower class	No	No	Not applicable	Not applicable	Not applicable	Not applicable	Not applicable	Not applicable	Not applicable	Not applicable	Not applicable	Not applicable	Not applicable	Not applicable	Not applicable	Not applicable	Not applicable	Not applicable	Not applicable	Not applicable	Not applicable	Not applicable	Not applicable	Not applicable	poor	Not Applicable	Not applicable	Not applicable	Not applicable
260	Rural	4	Father	8	Male	Yes	Basic School	0	Nuclear	Buddhist	Janajati	Married	30	33	Middle School (Grade 6, 7 & 8)	Primary School ( Grade 1-5)	Clerical/ Shopkeeper/ Farmer	Clerical/ Shopkeeper/ Farmer	30000	Lower middle class	Yes	No	Not applicable	Not applicable	Not applicable	Not applicable	Not applicable	Not applicable	Not applicable	Not applicable	Not applicable	Not applicable	Not applicable	Not applicable	Not applicable	Not applicable	Not applicable	Not applicable	Not applicable	Not applicable	Not applicable	Not applicable	Not applicable	Not applicable	poor	No	Yes	No	No
261	Rural	2	Mother	2	Male	No	Not applicable	1	Joint	Buddhist	Janajati	Married	28	33	Post graduate/ Graduate	Professional/ Honours	Semi-profession	Skilled worker	30000	Lower middle class	No	Yes	Children	Yes	Yes	Yes	No	No	Yes	No	No	No	No	Yes	Yes	Yes	Yes	Yes	No	Yes	No	No	Create awareness	Don't know	good	Not Applicable	Not applicable	Not applicable	Not applicable
262	Rural	2	Father	3	Female	Yes	Montessori/ Pre-school	1	Joint	Buddhist	Janajati	Married	30	33	Post graduate/ Graduate	Middle School (Grade 6, 7 & 8)	Skilled worker	Clerical/ Shopkeeper/ Farmer	35000	Upper lower class	No	No	Not applicable	Not applicable	Not applicable	Not applicable	Not applicable	Not applicable	Not applicable	Not applicable	Not applicable	Not applicable	Not applicable	Not applicable	Not applicable	Not applicable	Not applicable	Not applicable	Not applicable	Not applicable	Not applicable	Not applicable	Not applicable	Not applicable	poor	Not Applicable	Not applicable	Not applicable	Not applicable
263	Rural	3	Father	9	Male	Yes	Basic School	1	Joint	Buddhist	Janajati	Married	28	32	Middle School (Grade 6, 7 & 8)	Middle School (Grade 6, 7 & 8)	Clerical/ Shopkeeper/ Farmer	Clerical/ Shopkeeper/ Farmer	40000	Upper middle class	No	No	Not applicable	Not applicable	Not applicable	Not applicable	Not applicable	Not applicable	Not applicable	Not applicable	Not applicable	Not applicable	Not applicable	Not applicable	Not applicable	Not applicable	Not applicable	Not applicable	Not applicable	Not applicable	Not applicable	Not applicable	Not applicable	Not applicable	poor	Not Applicable	Not applicable	Not applicable	Not applicable
264	Rural	4	Father	4	Male	Yes	Montessori/ Pre-school	3	Nuclear	Buddhist	Janajati	Married	30	32	Middle School (Grade 6, 7 & 8)	High School (Grade 9 & 10)	Clerical/ Shopkeeper/ Farmer	Clerical/ Shopkeeper/ Farmer	30000	Upper lower class	No	No	Not applicable	Not applicable	Not applicable	Not applicable	Not applicable	Not applicable	Not applicable	Not applicable	Not applicable	Not applicable	Not applicable	Not applicable	Not applicable	Not applicable	Not applicable	Not applicable	Not applicable	Not applicable	Not applicable	Not applicable	Not applicable	Not applicable	poor	Not Applicable	Not applicable	Not applicable	Not applicable
265	Rural	3	Mother	6	Male	Yes	Montessori/ Pre-school	0	Joint	Buddhist	Janajati	Married	25	32	High School (Grade 9 & 10)	High School (Grade 9 & 10)	Clerical/ Shopkeeper/ Farmer	Clerical/ Shopkeeper/ Farmer	40000	Lower middle class	No	No	Not applicable	Not applicable	Not applicable	Not applicable	Not applicable	Not applicable	Not applicable	Not applicable	Not applicable	Not applicable	Not applicable	Not applicable	Not applicable	Not applicable	Not applicable	Not applicable	Not applicable	Not applicable	Not applicable	Not applicable	Not applicable	Not applicable	poor	Not Applicable	Not applicable	Not applicable	Not applicable
266	Rural	6	Mother	3	Female	Yes	Montessori/ Pre-school	2	Joint	Buddhist	Janajati	Married	30	32	High School (Grade 9 & 10)	Higher secondary/ Equivalence	Clerical/ Shopkeeper/ Farmer	Clerical/ Shopkeeper/ Farmer	30000	Upper lower class	No	No	Not applicable	Not applicable	Not applicable	Not applicable	Not applicable	Not applicable	Not applicable	Not applicable	Not applicable	Not applicable	Not applicable	Not applicable	Not applicable	Not applicable	Not applicable	Not applicable	Not applicable	Not applicable	Not applicable	Not applicable	Not applicable	Not applicable	poor	Not Applicable	Not applicable	Not applicable	Not applicable
267	Rural	4	Father	3	Female	Yes	Montessori/ Pre-school	3	Nuclear	Buddhist	Janajati	Married	30	31	Higher secondary/ Equivalence	Higher secondary/ Equivalence	Clerical/ Shopkeeper/ Farmer	Clerical/ Shopkeeper/ Farmer	35000	Lower middle class	Yes	No	Not applicable	Not applicable	Not applicable	Not applicable	Not applicable	Not applicable	Not applicable	Not applicable	Not applicable	Not applicable	Not applicable	Not applicable	Not applicable	Not applicable	Not applicable	Not applicable	Not applicable	Not applicable	Not applicable	Not applicable	Not applicable	Not applicable	poor	No	No	No	No
268	Rural	4	Mother	3	Male	Yes	Playgroup	2	Nuclear	Buddhist	Janajati	Married	30	31	Higher secondary/ Equivalence	High School (Grade 9 & 10)	Clerical/ Shopkeeper/ Farmer	Skilled worker	40000	Lower middle class	Yes	Yes	Children	Yes	Yes	Yes	No	No	Yes	No	No	No	No	Yes	Yes	Yes	No	No	No	No	Yes	No	Don't know	Don't know	poor	No	Yes	No	No
269	Rural	2	Grandfather	5	Female	Yes	Basic School	0	Joint	Buddhist	Janajati	Separated/ Divorced	Not applicable	30	Not applicable	Literate (without any formal Education)	Not applicable	Unskilled worker	20000	Upper lower class	No	No	Not applicable	Not applicable	Not applicable	Not applicable	Not applicable	Not applicable	Not applicable	Not applicable	Not applicable	Not applicable	Not applicable	Not applicable	Not applicable	Not applicable	Not applicable	Not applicable	Not applicable	Not applicable	Not applicable	Not applicable	Not applicable	Not applicable	poor	Not Applicable	Not applicable	Not applicable	Not applicable
270	Rural	4	Father	4	Male	Yes	Montessori/ Pre-school	2	Nuclear	Buddhist	Janajati	Married	30	30	Literate (without any formal Education)	Primary School ( Grade 1-5)	Clerical/ Shopkeeper/ Farmer	Clerical/ Shopkeeper/ Farmer	30000	Lower middle class	Yes	No	Not applicable	Not applicable	Not applicable	Not applicable	Not applicable	Not applicable	Not applicable	Not applicable	Not applicable	Not applicable	Not applicable	Not applicable	Not applicable	Not applicable	Not applicable	Not applicable	Not applicable	Not applicable	Not applicable	Not applicable	Not applicable	Not applicable	poor	No	Yes	No	No
271	Rural	4	Mother	4	Male	Yes	Montessori/ Pre-school	1	Nuclear	Buddhist	Janajati	Married	28	30	Primary School ( Grade 1-5)	Middle School (Grade 6, 7 & 8)	Clerical/ Shopkeeper/ Farmer	Clerical/ Shopkeeper/ Farmer	30000	Upper lower class	No	No	Not applicable	Not applicable	Not applicable	Not applicable	Not applicable	Not applicable	Not applicable	Not applicable	Not applicable	Not applicable	Not applicable	Not applicable	Not applicable	Not applicable	Not applicable	Not applicable	Not applicable	Not applicable	Not applicable	Not applicable	Not applicable	Not applicable	poor	Not Applicable	Not applicable	Not applicable	Not applicable
272	Rural	2	Father	2	Male	No	Not applicable	0	Joint	Buddhist	Janajati	Married	24	30	Primary School ( Grade 1-5)	Middle School (Grade 6, 7 & 8)	Skilled worker	Skilled worker	30000	Lower middle class	No	No	Not applicable	Not applicable	Not applicable	Not applicable	Not applicable	Not applicable	Not applicable	Not applicable	Not applicable	Not applicable	Not applicable	Not applicable	Not applicable	Not applicable	Not applicable	Not applicable	Not applicable	Not applicable	Not applicable	Not applicable	Not applicable	Not applicable	poor	Not Applicable	Not applicable	Not applicable	Not applicable
273	Rural	4	Father	3	Male	Yes	Montessori/ Pre-school	2	Nuclear	Buddhist	Janajati	Married	25	30	Primary School ( Grade 1-5)	Middle School (Grade 6, 7 & 8)	Clerical/ Shopkeeper/ Farmer	Skilled worker	40000	Upper lower class	Yes	No	Not applicable	Not applicable	Not applicable	Not applicable	Not applicable	Not applicable	Not applicable	Not applicable	Not applicable	Not applicable	Not applicable	Not applicable	Not applicable	Not applicable	Not applicable	Not applicable	Not applicable	Not applicable	Not applicable	Not applicable	Not applicable	Not applicable	poor	No	Yes	No	No
274	Rural	4	Father	2	Male	No	Not applicable	1	Nuclear	Buddhist	Janajati	Married	25	30	Primary School ( Grade 1-5)	Primary School ( Grade 1-5)	Clerical/ Shopkeeper/ Farmer	Clerical/ Shopkeeper/ Farmer	20000	Upper lower class	No	No	Not applicable	Not applicable	Not applicable	Not applicable	Not applicable	Not applicable	Not applicable	Not applicable	Not applicable	Not applicable	Not applicable	Not applicable	Not applicable	Not applicable	Not applicable	Not applicable	Not applicable	Not applicable	Not applicable	Not applicable	Not applicable	Not applicable	poor	Not Applicable	Not applicable	Not applicable	Not applicable
275	Rural	6	Father	2	Male	No	Not applicable	1	Nuclear	Buddhist	Janajati	Married	24	30	Primary School ( Grade 1-5)	Primary School ( Grade 1-5)	Clerical/ Shopkeeper/ Farmer	Unskilled worker	40000	Lower middle class	No	No	Not applicable	Not applicable	Not applicable	Not applicable	Not applicable	Not applicable	Not applicable	Not applicable	Not applicable	Not applicable	Not applicable	Not applicable	Not applicable	Not applicable	Not applicable	Not applicable	Not applicable	Not applicable	Not applicable	Not applicable	Not applicable	Not applicable	poor	Not Applicable	Not applicable	Not applicable	Not applicable
276	Rural	4	Mother	2	Male	No	Not applicable	1	Joint	Buddhist	Janajati	Married	25	30	Primary School ( Grade 1-5)	Literate (without any formal Education)	Clerical/ Shopkeeper/ Farmer	Clerical/ Shopkeeper/ Farmer	40000	Lower middle class	Yes	No	Not applicable	Not applicable	Not applicable	Not applicable	Not applicable	Not applicable	Not applicable	Not applicable	Not applicable	Not applicable	Not applicable	Not applicable	Not applicable	Not applicable	Not applicable	Not applicable	Not applicable	Not applicable	Not applicable	Not applicable	Not applicable	Not applicable	poor	No	No	No	No
277	Rural	4	Father	2	Female	No	Not applicable	2	Nuclear	Buddhist	Janajati	Married	25	30	Primary School ( Grade 1-5)	Literate (without any formal Education)	Clerical/ Shopkeeper/ Farmer	Unskilled worker	20000	Upper lower class	No	No	Not applicable	Not applicable	Not applicable	Not applicable	Not applicable	Not applicable	Not applicable	Not applicable	Not applicable	Not applicable	Not applicable	Not applicable	Not applicable	Not applicable	Not applicable	Not applicable	Not applicable	Not applicable	Not applicable	Not applicable	Not applicable	Not applicable	poor	Not Applicable	Not applicable	Not applicable	Not applicable
278	Rural	3	Father	5	Female	Yes	Playgroup	0	Nuclear	Buddhist	Janajati	Married	24	30	Middle School (Grade 6, 7 & 8)	Higher secondary/ Equivalence	Clerical/ Shopkeeper/ Farmer	Clerical/ Shopkeeper/ Farmer	40000	Upper lower class	No	Yes	Children and elderly	No	No	No	No	Yes	Yes	No	No	Yes	No	Yes	No	No	No	No	No	No	Yes	No	Don't know	Don't know	poor	Not Applicable	Not applicable	Not applicable	Not applicable
279	Rural	3	Mother	5	Male	Yes	Montessori/ Pre-school	0	Nuclear	Buddhist	Janajati	Married	28	30	Middle School (Grade 6, 7 & 8)	High School (Grade 9 & 10)	Skilled worker	Unemployed	20000	Lower middle class	Yes	No	Not applicable	Not applicable	Not applicable	Not applicable	Not applicable	Not applicable	Not applicable	Not applicable	Not applicable	Not applicable	Not applicable	Not applicable	Not applicable	Not applicable	Not applicable	Not applicable	Not applicable	Not applicable	Not applicable	Not applicable	Not applicable	Not applicable	poor	No	Yes	No	No
280	Rural	3	Mother	5	Female	Yes	Montessori/ Pre-school	1	Nuclear	Buddhist	Janajati	Married	26	30	Middle School (Grade 6, 7 & 8)	High School (Grade 9 & 10)	Clerical/ Shopkeeper/ Farmer	Unskilled worker	35000	Upper lower class	Yes	No	Not applicable	Not applicable	Not applicable	Not applicable	Not applicable	Not applicable	Not applicable	Not applicable	Not applicable	Not applicable	Not applicable	Not applicable	Not applicable	Not applicable	Not applicable	Not applicable	Not applicable	Not applicable	Not applicable	Not applicable	Not applicable	Not applicable	poor	No	No	No	No
281	Rural	4	Mother	2	Male	No	Not applicable	3	Nuclear	Buddhist	Janajati	Married	28	30	Middle School (Grade 6, 7 & 8)	Middle School (Grade 6, 7 & 8)	Clerical/ Shopkeeper/ Farmer	Clerical/ Shopkeeper/ Farmer	30000	Upper lower class	Yes	No	Not applicable	Not applicable	Not applicable	Not applicable	Not applicable	Not applicable	Not applicable	Not applicable	Not applicable	Not applicable	Not applicable	Not applicable	Not applicable	Not applicable	Not applicable	Not applicable	Not applicable	Not applicable	Not applicable	Not applicable	Not applicable	Not applicable	poor	No	No	No	No
282	Rural	6	Father	5	Male	Yes	Montessori/ Pre-school	0	Joint	Buddhist	Janajati	Married	26	30	Middle School (Grade 6, 7 & 8)	Middle School (Grade 6, 7 & 8)	Unemployed	Unskilled worker	20000	Upper lower class	No	No	Not applicable	Not applicable	Not applicable	Not applicable	Not applicable	Not applicable	Not applicable	Not applicable	Not applicable	Not applicable	Not applicable	Not applicable	Not applicable	Not applicable	Not applicable	Not applicable	Not applicable	Not applicable	Not applicable	Not applicable	Not applicable	Not applicable	poor	Not Applicable	Not applicable	Not applicable	Not applicable
283	Rural	3	Mother	3	Male	Yes	Playgroup	0	Nuclear	Buddhist	Janajati	Married	26	30	Middle School (Grade 6, 7 & 8)	Primary School ( Grade 1-5)	Semi-skilled worker	Unskilled worker	20000	Upper lower class	No	No	Not applicable	Not applicable	Not applicable	Not applicable	Not applicable	Not applicable	Not applicable	Not applicable	Not applicable	Not applicable	Not applicable	Not applicable	Not applicable	Not applicable	Not applicable	Not applicable	Not applicable	Not applicable	Not applicable	Not applicable	Not applicable	Not applicable	poor	Not Applicable	Not applicable	Not applicable	Not applicable
284	Rural	3	Mother	2	Female	No	Not applicable	1	Nuclear	Buddhist	Janajati	Married	28	30	Middle School (Grade 6, 7 & 8)	Literate (without any formal Education)	Clerical/ Shopkeeper/ Farmer	Clerical/ Shopkeeper/ Farmer	20000	Upper lower class	Yes	No	Not applicable	Not applicable	Not applicable	Not applicable	Not applicable	Not applicable	Not applicable	Not applicable	Not applicable	Not applicable	Not applicable	Not applicable	Not applicable	Not applicable	Not applicable	Not applicable	Not applicable	Not applicable	Not applicable	Not applicable	Not applicable	Not applicable	poor	No	Yes	No	No
285	Rural	6	Mother	2	Female	No	Not applicable	1	Nuclear	Buddhist	Janajati	Married	25	30	High School (Grade 9 & 10)	Higher secondary/ Equivalence	Clerical/ Shopkeeper/ Farmer	Skilled worker	40000	Lower middle class	Yes	No	Not applicable	Not applicable	Not applicable	Not applicable	Not applicable	Not applicable	Not applicable	Not applicable	Not applicable	Not applicable	Not applicable	Not applicable	Not applicable	Not applicable	Not applicable	Not applicable	Not applicable	Not applicable	Not applicable	Not applicable	Not applicable	Not applicable	poor	No	No	No	No
286	Rural	6	Father	2	Male	No	Not applicable	1	Nuclear	Buddhist	Janajati	Married	25	30	High School (Grade 9 & 10)	Higher secondary/ Equivalence	Clerical/ Shopkeeper/ Farmer	Clerical/ Shopkeeper/ Farmer	35000	Lower class	No	No	Not applicable	Not applicable	Not applicable	Not applicable	Not applicable	Not applicable	Not applicable	Not applicable	Not applicable	Not applicable	Not applicable	Not applicable	Not applicable	Not applicable	Not applicable	Not applicable	Not applicable	Not applicable	Not applicable	Not applicable	Not applicable	Not applicable	poor	Not Applicable	Not applicable	Not applicable	Not applicable
287	Rural	2	Father	2	Female	No	Not applicable	0	Nuclear	Buddhist	Janajati	Married	25	30	High School (Grade 9 & 10)	High School (Grade 9 & 10)	Unskilled worker	Unskilled worker	20000	Lower middle class	No	No	Not applicable	Not applicable	Not applicable	Not applicable	Not applicable	Not applicable	Not applicable	Not applicable	Not applicable	Not applicable	Not applicable	Not applicable	Not applicable	Not applicable	Not applicable	Not applicable	Not applicable	Not applicable	Not applicable	Not applicable	Not applicable	Not applicable	poor	Not Applicable	Not applicable	Not applicable	Not applicable
288	Rural	2	Father	5	Female	Yes	Basic School	0	Nuclear	Buddhist	Janajati	Married	26	30	High School (Grade 9 & 10)	Primary School ( Grade 1-5)	Clerical/ Shopkeeper/ Farmer	Clerical/ Shopkeeper/ Farmer	40000	Upper lower class	No	No	Not applicable	Not applicable	Not applicable	Not applicable	Not applicable	Not applicable	Not applicable	Not applicable	Not applicable	Not applicable	Not applicable	Not applicable	Not applicable	Not applicable	Not applicable	Not applicable	Not applicable	Not applicable	Not applicable	Not applicable	Not applicable	Not applicable	poor	Not Applicable	Not applicable	Not applicable	Not applicable
289	Rural	4	Father	3	Female	Yes	Playgroup	0	Nuclear	Buddhist	Janajati	Married	26	30	Higher secondary/ Equivalence	Post graduate/ Graduate	Clerical/ Shopkeeper/ Farmer	Semi-profession	40000	Lower middle class	No	Yes	Children	Yes	Yes	Yes	Yes	No	No	No	No	Yes	No	Yes	Yes	No	No	No	Yes	No	Yes	No	Create awareness	Policies to be made for injury prevention	good	Not Applicable	Not applicable	Not applicable	Not applicable
290	Rural	4	Father	6	Male	Yes	Basic School	1	Nuclear	Buddhist	Janajati	Married	27	30	Higher secondary/ Equivalence	Higher secondary/ Equivalence	Clerical/ Shopkeeper/ Farmer	Clerical/ Shopkeeper/ Farmer	35000	Lower class	No	Yes	Children	No	Yes	Yes	Yes	No	No	No	No	Yes	No	Yes	No	No	No	No	No	No	Yes	No	Don't know	Don't know	poor	Not Applicable	Not applicable	Not applicable	Not applicable
291	Rural	4	Father	5	Male	Yes	Montessori/ Pre-school	0	Nuclear	Buddhist	Janajati	Married	28	30	Post graduate/ Graduate	Post graduate/ Graduate	Semi-profession	Semi-profession	40000	Lower middle class	No	Yes	Children	No	Yes	Yes	No	No	Yes	Yes	No	No	No	Yes	No	No	No	No	No	Yes	No	No	Create awareness	Include a chapter about Injuries and is prevention in the school curriculum	poor	Not Applicable	Not applicable	Not applicable	Not applicable
292	Rural	2	Mother	2	Male	No	Not applicable	1	Joint	Buddhist	Janajati	Married	28	30	Professional/ Honours	Post graduate/ Graduate	Semi-profession	Semi-profession	35000	Lower class	No	Yes	Children	Yes	Yes	Yes	No	No	Yes	No	No	No	No	Yes	No	No	No	No	No	Yes	Yes	No	Don't know	Don't know	poor	Not Applicable	Not applicable	Not applicable	Not applicable
293	Rural	4	Mother	3	Male	No	Not applicable	1	Nuclear	Buddhist	Janajati	Married	27	29	Middle School (Grade 6, 7 & 8)	Middle School (Grade 6, 7 & 8)	Clerical/ Shopkeeper/ Farmer	Unskilled worker	40000	Upper lower class	No	No	Not applicable	Not applicable	Not applicable	Not applicable	Not applicable	Not applicable	Not applicable	Not applicable	Not applicable	Not applicable	Not applicable	Not applicable	Not applicable	Not applicable	Not applicable	Not applicable	Not applicable	Not applicable	Not applicable	Not applicable	Not applicable	Not applicable	poor	Not Applicable	Not applicable	Not applicable	Not applicable
294	Rural	6	Mother	5	Female	Yes	Montessori/ Pre-school	1	Joint	Buddhist	Janajati	Married	25	29	High School (Grade 9 & 10)	High School (Grade 9 & 10)	Clerical/ Shopkeeper/ Farmer	Unskilled worker	40000	Lower middle class	No	No	Not applicable	Not applicable	Not applicable	Not applicable	Not applicable	Not applicable	Not applicable	Not applicable	Not applicable	Not applicable	Not applicable	Not applicable	Not applicable	Not applicable	Not applicable	Not applicable	Not applicable	Not applicable	Not applicable	Not applicable	Not applicable	Not applicable	poor	Not Applicable	Not applicable	Not applicable	Not applicable
295	Rural	3	Mother	2	Female	No	Not applicable	1	Nuclear	Buddhist	Janajati	Married	25	29	High School (Grade 9 & 10)	Primary School ( Grade 1-5)	Clerical/ Shopkeeper/ Farmer	Clerical/ Shopkeeper/ Farmer	25000	Upper lower class	No	No	Not applicable	Not applicable	Not applicable	Not applicable	Not applicable	Not applicable	Not applicable	Not applicable	Not applicable	Not applicable	Not applicable	Not applicable	Not applicable	Not applicable	Not applicable	Not applicable	Not applicable	Not applicable	Not applicable	Not applicable	Not applicable	Not applicable	poor	Not Applicable	Not applicable	Not applicable	Not applicable
296	Rural	3	Mother	3	Female	Yes	Playgroup	1	Joint	Buddhist	Janajati	Married	25	29	Higher secondary/ Equivalence	Post graduate/ Graduate	Semi-profession	Skilled worker	50000	Upper lower class	No	Yes	Children	Yes	No	No	No	No	Yes	No	No	No	No	Yes	Yes	No	No	No	No	No	Yes	No	Create awareness	Include a chapter about Injuries and is prevention in the school curriculum	poor	Not Applicable	Not applicable	Not applicable	Not applicable
297	Rural	4	Father	4	Female	Yes	Montessori/ Pre-school	0	Nuclear	Buddhist	Janajati	Married	28	29	Post graduate/ Graduate	Post graduate/ Graduate	Semi-profession	Semi-profession	50000	Upper lower class	No	Yes	Children	No	Yes	Yes	No	No	Yes	No	No	No	No	Yes	Yes	No	No	No	No	No	Yes	No	Create awareness	Don't know	poor	Not Applicable	Not applicable	Not applicable	Not applicable
298	Rural	4	Father	4	Female	Yes	Montessori/ Pre-school	0	Joint	Buddhist	Janajati	Married	26	28	Primary School ( Grade 1-5)	Middle School (Grade 6, 7 & 8)	Clerical/ Shopkeeper/ Farmer	Semi-profession	35000	Upper lower class	No	No	Not applicable	Not applicable	Not applicable	Not applicable	Not applicable	Not applicable	Not applicable	Not applicable	Not applicable	Not applicable	Not applicable	Not applicable	Not applicable	Not applicable	Not applicable	Not applicable	Not applicable	Not applicable	Not applicable	Not applicable	Not applicable	Not applicable	poor	Not Applicable	Not applicable	Not applicable	Not applicable
299	Rural	6	Father	7	Male	Yes	Basic School	1	Nuclear	Buddhist	Janajati	Married	28	28	Primary School ( Grade 1-5)	Primary School ( Grade 1-5)	Unskilled worker	Unskilled worker	40000	Upper lower class	Yes	No	Not applicable	Not applicable	Not applicable	Not applicable	Not applicable	Not applicable	Not applicable	Not applicable	Not applicable	Not applicable	Not applicable	Not applicable	Not applicable	Not applicable	Not applicable	Not applicable	Not applicable	Not applicable	Not applicable	Not applicable	Not applicable	Not applicable	poor	No	Yes	No	No
300	Rural	4	Father	4	Female	Yes	Montessori/ Pre-school	1	Nuclear	Buddhist	Janajati	Married	26	28	High School (Grade 9 & 10)	High School (Grade 9 & 10)	Semi-skilled worker	Semi-skilled worker	30000	Upper lower class	No	No	Not applicable	Not applicable	Not applicable	Not applicable	Not applicable	Not applicable	Not applicable	Not applicable	Not applicable	Not applicable	Not applicable	Not applicable	Not applicable	Not applicable	Not applicable	Not applicable	Not applicable	Not applicable	Not applicable	Not applicable	Not applicable	Not applicable	poor	Not Applicable	Not applicable	Not applicable	Not applicable
301	Rural	3	Father	2	Male	No	Not applicable	0	Joint	Buddhist	Janajati	Married	26	28	Higher secondary/ Equivalence	Post graduate/ Graduate	Skilled worker	Semi-profession	60000	Lower middle class	No	Yes	Children	No	Yes	Yes	Yes	No	Yes	Yes	No	No	No	Yes	Yes	Yes	No	No	No	Yes	Yes	No	Create awareness	Proper roads construction	good	Not Applicable	Not applicable	Not applicable	Not applicable
302	Rural	4	Father	4	Male	Yes	Montessori/ Pre-school	0	Nuclear	Buddhist	Janajati	Married	27	28	Higher secondary/ Equivalence	Higher secondary/ Equivalence	Clerical/ Shopkeeper/ Farmer	Clerical/ Shopkeeper/ Farmer	35000	Upper lower class	No	Yes	Children	No	No	No	No	Yes	Yes	No	No	No	No	Yes	No	No	No	No	No	Yes	Yes	No	Don't know	Don't know	poor	Not Applicable	Not applicable	Not applicable	Not applicable
303	Rural	2	Mother	8	Female	Yes	Basic School	1	Nuclear	Buddhist	Janajati	Married	24	27	Literate (without any formal Education)	Literate (without any formal Education)	Unemployed	Unskilled worker	30000	Lower middle class	Yes	No	Not applicable	Not applicable	Not applicable	Not applicable	Not applicable	Not applicable	Not applicable	Not applicable	Not applicable	Not applicable	Not applicable	Not applicable	Not applicable	Not applicable	Not applicable	Not applicable	Not applicable	Not applicable	Not applicable	Not applicable	Not applicable	Not applicable	poor	Yes	Yes	No	No
304	Rural	3	Grandmother	6	Female	Yes	Basic School	0	Joint	Buddhist	Janajati	Married	25	27	Primary School ( Grade 1-5)	High School (Grade 9 & 10)	Unemployed	Unskilled worker	35000	Upper lower class	Yes	No	Not applicable	Not applicable	Not applicable	Not applicable	Not applicable	Not applicable	Not applicable	Not applicable	Not applicable	Not applicable	Not applicable	Not applicable	Not applicable	Not applicable	Not applicable	Not applicable	Not applicable	Not applicable	Not applicable	Not applicable	Not applicable	Not applicable	poor	No	No	No	Yes
305	Rural	3	Grandfather	2	Male	No	Not applicable	0	Joint	Buddhist	Janajati	Married	26	27	Middle School (Grade 6, 7 & 8)	High School (Grade 9 & 10)	Clerical/ Shopkeeper/ Farmer	Clerical/ Shopkeeper/ Farmer	20000	Lower middle class	No	No	Not applicable	Not applicable	Not applicable	Not applicable	Not applicable	Not applicable	Not applicable	Not applicable	Not applicable	Not applicable	Not applicable	Not applicable	Not applicable	Not applicable	Not applicable	Not applicable	Not applicable	Not applicable	Not applicable	Not applicable	Not applicable	Not applicable	poor	Not Applicable	Not applicable	Not applicable	Not applicable
306	Rural	3	Grandmother	3	Female	No	Not applicable	0	Joint	Buddhist	Janajati	Married	26	27	Middle School (Grade 6, 7 & 8)	Primary School ( Grade 1-5)	Clerical/ Shopkeeper/ Farmer	Skilled worker	40000	Upper lower class	No	No	Not applicable	Not applicable	Not applicable	Not applicable	Not applicable	Not applicable	Not applicable	Not applicable	Not applicable	Not applicable	Not applicable	Not applicable	Not applicable	Not applicable	Not applicable	Not applicable	Not applicable	Not applicable	Not applicable	Not applicable	Not applicable	Not applicable	poor	Not Applicable	Not applicable	Not applicable	Not applicable
307	Rural	6	Mother	3	Male	Yes	Montessori/ Pre-school	1	Nuclear	Buddhist	Chhetri	Married	23	27	High School (Grade 9 & 10)	Higher secondary/ Equivalence	Unemployed	Clerical/ Shopkeeper/ Farmer	40000	Lower middle class	No	No	Not applicable	Not applicable	Not applicable	Not applicable	Not applicable	Not applicable	Not applicable	Not applicable	Not applicable	Not applicable	Not applicable	Not applicable	Not applicable	Not applicable	Not applicable	Not applicable	Not applicable	Not applicable	Not applicable	Not applicable	Not applicable	Not applicable	poor	Not Applicable	Not applicable	Not applicable	Not applicable
308	Rural	2	Mother	4	Female	Yes	Montessori/ Pre-school	1	Joint	Buddhist	Janajati	Married	22	27	High School (Grade 9 & 10)	Higher secondary/ Equivalence	Clerical/ Shopkeeper/ Farmer	Clerical/ Shopkeeper/ Farmer	30000	Upper lower class	Yes	No	Not applicable	Not applicable	Not applicable	Not applicable	Not applicable	Not applicable	Not applicable	Not applicable	Not applicable	Not applicable	Not applicable	Not applicable	Not applicable	Not applicable	Not applicable	Not applicable	Not applicable	Not applicable	Not applicable	Not applicable	Not applicable	Not applicable	poor	No	Not applicable	No	No
309	Rural	2	Grandmother	7	Male	Yes	Montessori/ Pre-school	0	Joint	Buddhist	Janajati	Married	26	27	Higher secondary/ Equivalence	Post graduate/ Graduate	Unskilled worker	Unemployed	40000	Lower middle class	Yes	No	Not applicable	Not applicable	Not applicable	Not applicable	Not applicable	Not applicable	Not applicable	Not applicable	Not applicable	Not applicable	Not applicable	Not applicable	Not applicable	Not applicable	Not applicable	Not applicable	Not applicable	Not applicable	Not applicable	Not applicable	Not applicable	Not applicable	poor	No	Yes	No	No
310	Rural	4	Father	2	Female	No	Not applicable	0	Joint	Buddhist	Janajati	Married	25	27	Higher secondary/ Equivalence	High School (Grade 9 & 10)	Skilled worker	Clerical/ Shopkeeper/ Farmer	40000	Upper lower class	No	No	Not applicable	Not applicable	Not applicable	Not applicable	Not applicable	Not applicable	Not applicable	Not applicable	Not applicable	Not applicable	Not applicable	Not applicable	Not applicable	Not applicable	Not applicable	Not applicable	Not applicable	Not applicable	Not applicable	Not applicable	Not applicable	Not applicable	poor	Not Applicable	Not applicable	Not applicable	Not applicable
311	Rural	4	Grandmother	4	Female	Yes	Montessori/ Pre-school	0	Joint	Buddhist	Janajati	Separated/ Divorced	Not applicable	26	Not applicable	Middle School (Grade 6, 7 & 8)	Not applicable	Unskilled worker	40000	Lower middle class	No	No	Not applicable	Not applicable	Not applicable	Not applicable	Not applicable	Not applicable	Not applicable	Not applicable	Not applicable	Not applicable	Not applicable	Not applicable	Not applicable	Not applicable	Not applicable	Not applicable	Not applicable	Not applicable	Not applicable	Not applicable	Not applicable	Not applicable	poor	Not Applicable	Not applicable	Not applicable	Not applicable
312	Rural	2	Mother	8	Male	Yes	Basic School	0	Nuclear	Buddhist	Janajati	Married	25	26	Literate (without any formal Education)	Primary School ( Grade 1-5)	Clerical/ Shopkeeper/ Farmer	Unemployed	20000	Upper lower class	No	No	Not applicable	Not applicable	Not applicable	Not applicable	Not applicable	Not applicable	Not applicable	Not applicable	Not applicable	Not applicable	Not applicable	Not applicable	Not applicable	Not applicable	Not applicable	Not applicable	Not applicable	Not applicable	Not applicable	Not applicable	Not applicable	Not applicable	poor	Not Applicable	Not applicable	Not applicable	Not applicable
313	Rural	2	Mother	5	Male	Yes	Montessori/ Pre-school	1	Nuclear	Buddhist	Janajati	Married	25	26	Primary School ( Grade 1-5)	High School (Grade 9 & 10)	Clerical/ Shopkeeper/ Farmer	Unskilled worker	30000	Upper lower class	No	No	Not applicable	Not applicable	Not applicable	Not applicable	Not applicable	Not applicable	Not applicable	Not applicable	Not applicable	Not applicable	Not applicable	Not applicable	Not applicable	Not applicable	Not applicable	Not applicable	Not applicable	Not applicable	Not applicable	Not applicable	Not applicable	Not applicable	poor	Not Applicable	Not applicable	Not applicable	Not applicable
314	Rural	4	Mother	4	Female	Yes	Montessori/ Pre-school	0	Joint	Buddhist	Janajati	Married	23	26	Higher secondary/ Equivalence	Post graduate/ Graduate	Clerical/ Shopkeeper/ Farmer	Semi-profession	50000	Lower class	No	Yes	Children and elderly	Yes	No	No	No	No	No	No	No	Yes	No	Yes	No	No	No	No	No	No	Yes	No	Don't know	Don't know	poor	Not Applicable	Not applicable	Not applicable	Not applicable
315	Rural	3	Mother	2	Female	No	Not applicable	0	Nuclear	Buddhist	Janajati	Married	23	26	Higher secondary/ Equivalence	Primary School ( Grade 1-5)	Unemployed	Skilled worker	40000	Upper lower class	No	No	Not applicable	Not applicable	Not applicable	Not applicable	Not applicable	Not applicable	Not applicable	Not applicable	Not applicable	Not applicable	Not applicable	Not applicable	Not applicable	Not applicable	Not applicable	Not applicable	Not applicable	Not applicable	Not applicable	Not applicable	Not applicable	Not applicable	poor	Not Applicable	Not applicable	Not applicable	Not applicable
316	Rural	6	Mother	3	Female	No	Not applicable	1	Nuclear	Buddhist	Janajati	Married	20	25	Middle School (Grade 6, 7 & 8)	Middle School (Grade 6, 7 & 8)	Unemployed	Unskilled worker	40000	Lower middle class	No	No	Not applicable	Not applicable	Not applicable	Not applicable	Not applicable	Not applicable	Not applicable	Not applicable	Not applicable	Not applicable	Not applicable	Not applicable	Not applicable	Not applicable	Not applicable	Not applicable	Not applicable	Not applicable	Not applicable	Not applicable	Not applicable	Not applicable	poor	Not Applicable	Not applicable	Not applicable	Not applicable
317	Rural	4	Mother	2	Female	No	Not applicable	0	Nuclear	Buddhist	Janajati	Married	24	25	Middle School (Grade 6, 7 & 8)	High School (Grade 9 & 10)	Clerical/ Shopkeeper/ Farmer	Clerical/ Shopkeeper/ Farmer	30000	Upper lower class	No	No	Not applicable	Not applicable	Not applicable	Not applicable	Not applicable	Not applicable	Not applicable	Not applicable	Not applicable	Not applicable	Not applicable	Not applicable	Not applicable	Not applicable	Not applicable	Not applicable	Not applicable	Not applicable	Not applicable	Not applicable	Not applicable	Not applicable	poor	Not Applicable	Not applicable	Not applicable	Not applicable
318	Rural	6	Mother	4	Female	Yes	Montessori/ Pre-school	0	Joint	Buddhist	Janajati	Married	22	25	Middle School (Grade 6, 7 & 8)	High School (Grade 9 & 10)	Clerical/ Shopkeeper/ Farmer	Unskilled worker	30000	Lower middle class	Yes	No	Not applicable	Not applicable	Not applicable	Not applicable	Not applicable	Not applicable	Not applicable	Not applicable	Not applicable	Not applicable	Not applicable	Not applicable	Not applicable	Not applicable	Not applicable	Not applicable	Not applicable	Not applicable	Not applicable	Not applicable	Not applicable	Not applicable	poor	No	Yes	No	No
319	Rural	2	Mother	3	Female	Yes	Montessori/ Pre-school	0	Nuclear	Buddhist	Janajati	Married	23	25	Middle School (Grade 6, 7 & 8)	Middle School (Grade 6, 7 & 8)	Unemployed	Unskilled worker	50000	Lower class	No	No	Not applicable	Not applicable	Not applicable	Not applicable	Not applicable	Not applicable	Not applicable	Not applicable	Not applicable	Not applicable	Not applicable	Not applicable	Not applicable	Not applicable	Not applicable	Not applicable	Not applicable	Not applicable	Not applicable	Not applicable	Not applicable	Not applicable	poor	Not Applicable	Not applicable	Not applicable	Not applicable
320	Rural	4	Mother	3	Female	No	Not applicable	0	Nuclear	Buddhist	Janajati	Married	24	25	Middle School (Grade 6, 7 & 8)	Primary School ( Grade 1-5)	Clerical/ Shopkeeper/ Farmer	Unskilled worker	30000	Lower middle class	No	No	Not applicable	Not applicable	Not applicable	Not applicable	Not applicable	Not applicable	Not applicable	Not applicable	Not applicable	Not applicable	Not applicable	Not applicable	Not applicable	Not applicable	Not applicable	Not applicable	Not applicable	Not applicable	Not applicable	Not applicable	Not applicable	Not applicable	poor	Not Applicable	Not applicable	Not applicable	Not applicable
321	Rural	4	Father	3	Male	Yes	Playgroup	1	Joint	Buddhist	Janajati	Married	25	25	Middle School (Grade 6, 7 & 8)	Primary School ( Grade 1-5)	Clerical/ Shopkeeper/ Farmer	Clerical/ Shopkeeper/ Farmer	25000	Upper lower class	No	No	Not applicable	Not applicable	Not applicable	Not applicable	Not applicable	Not applicable	Not applicable	Not applicable	Not applicable	Not applicable	Not applicable	Not applicable	Not applicable	Not applicable	Not applicable	Not applicable	Not applicable	Not applicable	Not applicable	Not applicable	Not applicable	Not applicable	poor	Not Applicable	Not applicable	Not applicable	Not applicable
322	Rural	2	Mother	2	Male	No	Not applicable	0	Joint	Buddhist	Janajati	Married	23	25	High School (Grade 9 & 10)	Higher secondary/ Equivalence	Unemployed	Unskilled worker	60000	Upper lower class	No	Yes	Children	Yes	No	Yes	No	No	Yes	No	No	No	No	Yes	No	No	No	No	No	No	Yes	No	Don't know	Don't know	poor	Not Applicable	Not applicable	Not applicable	Not applicable
323	Rural	2	Mother	4	Male	Yes	Montessori/ Pre-school	0	Nuclear	Buddhist	Janajati	Married	22	25	High School (Grade 9 & 10)	High School (Grade 9 & 10)	Clerical/ Shopkeeper/ Farmer	Clerical/ Shopkeeper/ Farmer	20000	Upper lower class	No	No	Not applicable	Not applicable	Not applicable	Not applicable	Not applicable	Not applicable	Not applicable	Not applicable	Not applicable	Not applicable	Not applicable	Not applicable	Not applicable	Not applicable	Not applicable	Not applicable	Not applicable	Not applicable	Not applicable	Not applicable	Not applicable	Not applicable	poor	Not Applicable	Not applicable	Not applicable	Not applicable
324	Rural	6	Mother	2	Male	No	Not applicable	0	Joint	Buddhist	Janajati	Married	25	25	High School (Grade 9 & 10)	High School (Grade 9 & 10)	Clerical/ Shopkeeper/ Farmer	Clerical/ Shopkeeper/ Farmer	30000	Upper lower class	No	No	Not applicable	Not applicable	Not applicable	Not applicable	Not applicable	Not applicable	Not applicable	Not applicable	Not applicable	Not applicable	Not applicable	Not applicable	Not applicable	Not applicable	Not applicable	Not applicable	Not applicable	Not applicable	Not applicable	Not applicable	Not applicable	Not applicable	poor	Not Applicable	Not applicable	Not applicable	Not applicable
325	Rural	2	Mother	3	Female	Yes	Montessori/ Pre-school	0	Joint	Buddhist	Janajati	Married	23	25	High School (Grade 9 & 10)	High School (Grade 9 & 10)	Semi-skilled worker	Unskilled worker	25000	Upper lower class	No	No	Not applicable	Not applicable	Not applicable	Not applicable	Not applicable	Not applicable	Not applicable	Not applicable	Not applicable	Not applicable	Not applicable	Not applicable	Not applicable	Not applicable	Not applicable	Not applicable	Not applicable	Not applicable	Not applicable	Not applicable	Not applicable	Not applicable	poor	Not Applicable	Not applicable	Not applicable	Not applicable
326	Rural	6	Father	4	Male	Yes	Montessori/ Pre-school	1	Nuclear	Buddhist	Janajati	Married	23	25	High School (Grade 9 & 10)	Middle School (Grade 6, 7 & 8)	Clerical/ Shopkeeper/ Farmer	Clerical/ Shopkeeper/ Farmer	30000	Lower class	No	No	Not applicable	Not applicable	Not applicable	Not applicable	Not applicable	Not applicable	Not applicable	Not applicable	Not applicable	Not applicable	Not applicable	Not applicable	Not applicable	Not applicable	Not applicable	Not applicable	Not applicable	Not applicable	Not applicable	Not applicable	Not applicable	Not applicable	poor	Not Applicable	Not applicable	Not applicable	Not applicable
327	Rural	4	Mother	3	Female	No	Not applicable	1	Joint	Buddhist	Janajati	Married	22	24	Middle School (Grade 6, 7 & 8)	High School (Grade 9 & 10)	Clerical/ Shopkeeper/ Farmer	Clerical/ Shopkeeper/ Farmer	20000	Upper lower class	No	No	Not applicable	Not applicable	Not applicable	Not applicable	Not applicable	Not applicable	Not applicable	Not applicable	Not applicable	Not applicable	Not applicable	Not applicable	Not applicable	Not applicable	Not applicable	Not applicable	Not applicable	Not applicable	Not applicable	Not applicable	Not applicable	Not applicable	poor	Not Applicable	Not applicable	Not applicable	Not applicable
328	Rural	3	Mother	1	Male	No	Not applicable	0	Joint	Buddhist	Janajati	Married	22	24	Middle School (Grade 6, 7 & 8)	Middle School (Grade 6, 7 & 8)	Unemployed	Unskilled worker	20000	Lower middle class	No	No	Not applicable	Not applicable	Not applicable	Not applicable	Not applicable	Not applicable	Not applicable	Not applicable	Not applicable	Not applicable	Not applicable	Not applicable	Not applicable	Not applicable	Not applicable	Not applicable	Not applicable	Not applicable	Not applicable	Not applicable	Not applicable	Not applicable	poor	Not Applicable	Not applicable	Not applicable	Not applicable
329	Rural	4	Father	2	Female	No	Not applicable	1	Joint	Buddhist	Janajati	Married	22	24	Middle School (Grade 6, 7 & 8)	Primary School ( Grade 1-5)	Clerical/ Shopkeeper/ Farmer	Clerical/ Shopkeeper/ Farmer	20000	Upper lower class	No	No	Not applicable	Not applicable	Not applicable	Not applicable	Not applicable	Not applicable	Not applicable	Not applicable	Not applicable	Not applicable	Not applicable	Not applicable	Not applicable	Not applicable	Not applicable	Not applicable	Not applicable	Not applicable	Not applicable	Not applicable	Not applicable	Not applicable	poor	Not Applicable	Not applicable	Not applicable	Not applicable
330	Rural	6	Mother	2	Male	No	Not applicable	0	Nuclear	Buddhist	Janajati	Married	20	24	High School (Grade 9 & 10)	High School (Grade 9 & 10)	Clerical/ Shopkeeper/ Farmer	Clerical/ Shopkeeper/ Farmer	20000	Lower middle class	No	No	Not applicable	Not applicable	Not applicable	Not applicable	Not applicable	Not applicable	Not applicable	Not applicable	Not applicable	Not applicable	Not applicable	Not applicable	Not applicable	Not applicable	Not applicable	Not applicable	Not applicable	Not applicable	Not applicable	Not applicable	Not applicable	Not applicable	poor	Not Applicable	Not applicable	Not applicable	Not applicable
331	Rural	2	Mother	2	Male	No	Not applicable	0	Joint	Buddhist	Janajati	Married	19	23	Literate (without any formal Education)	Primary School ( Grade 1-5)	Unemployed	Unskilled worker	50000	Lower middle class	No	No	Not applicable	Not applicable	Not applicable	Not applicable	Not applicable	Not applicable	Not applicable	Not applicable	Not applicable	Not applicable	Not applicable	Not applicable	Not applicable	Not applicable	Not applicable	Not applicable	Not applicable	Not applicable	Not applicable	Not applicable	Not applicable	Not applicable	poor	Not Applicable	Not applicable	Not applicable	Not applicable
332	Rural	6	Mother	3	Female	Yes	Montessori/ Pre-school	0	Joint	Buddhist	Janajati	Married	20	23	Primary School ( Grade 1-5)	Middle School (Grade 6, 7 & 8)	Clerical/ Shopkeeper/ Farmer	Unskilled worker	50000	Lower middle class	No	No	Not applicable	Not applicable	Not applicable	Not applicable	Not applicable	Not applicable	Not applicable	Not applicable	Not applicable	Not applicable	Not applicable	Not applicable	Not applicable	Not applicable	Not applicable	Not applicable	Not applicable	Not applicable	Not applicable	Not applicable	Not applicable	Not applicable	poor	Not Applicable	Not applicable	Not applicable	Not applicable
333	Rural	2	Mother	4	Female	Yes	Montessori/ Pre-school	0	Joint	Buddhist	Janajati	Married	21	23	High School (Grade 9 & 10)	Higher secondary/ Equivalence	Unemployed	Clerical/ Shopkeeper/ Farmer	35000	Lower middle class	No	No	Not applicable	Not applicable	Not applicable	Not applicable	Not applicable	Not applicable	Not applicable	Not applicable	Not applicable	Not applicable	Not applicable	Not applicable	Not applicable	Not applicable	Not applicable	Not applicable	Not applicable	Not applicable	Not applicable	Not applicable	Not applicable	Not applicable	poor	Not Applicable	Not applicable	Not applicable	Not applicable
334	Rural	6	Mother	2	Male	No	Not applicable	0	Joint	Buddhist	Janajati	Married	20	22	Primary School ( Grade 1-5)	Middle School (Grade 6, 7 & 8)	Clerical/ Shopkeeper/ Farmer	Unskilled worker	50000	Upper lower class	No	No	Not applicable	Not applicable	Not applicable	Not applicable	Not applicable	Not applicable	Not applicable	Not applicable	Not applicable	Not applicable	Not applicable	Not applicable	Not applicable	Not applicable	Not applicable	Not applicable	Not applicable	Not applicable	Not applicable	Not applicable	Not applicable	Not applicable	poor	Not Applicable	Not applicable	Not applicable	Not applicable
335	Rural	4	Father	1	Female	No	Not applicable	0	Joint	Buddhist	Janajati	Married	20	22	Primary School ( Grade 1-5)	Primary School ( Grade 1-5)	Clerical/ Shopkeeper/ Farmer	Clerical/ Shopkeeper/ Farmer	25000	Upper lower class	No	No	Not applicable	Not applicable	Not applicable	Not applicable	Not applicable	Not applicable	Not applicable	Not applicable	Not applicable	Not applicable	Not applicable	Not applicable	Not applicable	Not applicable	Not applicable	Not applicable	Not applicable	Not applicable	Not applicable	Not applicable	Not applicable	Not applicable	poor	Not Applicable	Not applicable	Not applicable	Not applicable
336	Rural	4	Mother	2	Male	No	Not applicable	0	Nuclear	Buddhist	Janajati	Married	20	20	Primary School ( Grade 1-5)	Primary School ( Grade 1-5)	Unskilled worker	Unskilled worker	15000	Upper lower class	No	No	Not applicable	Not applicable	Not applicable	Not applicable	Not applicable	Not applicable	Not applicable	Not applicable	Not applicable	Not applicable	Not applicable	Not applicable	Not applicable	Not applicable	Not applicable	Not applicable	Not applicable	Not applicable	Not applicable	Not applicable	Not applicable	Not applicable	poor	Not Applicable	Not applicable	Not applicable	Not applicable
337	Rural	2	Mother	2	Male	No	Not applicable	0	Nuclear	Buddhist	Janajati	Married	18	20	Primary School ( Grade 1-5)	Literate (without any formal Education)	Unskilled worker	Unskilled worker	20000	Upper lower class	No	No	Not applicable	Not applicable	Not applicable	Not applicable	Not applicable	Not applicable	Not applicable	Not applicable	Not applicable	Not applicable	Not applicable	Not applicable	Not applicable	Not applicable	Not applicable	Not applicable	Not applicable	Not applicable	Not applicable	Not applicable	Not applicable	Not applicable	poor	Not Applicable	Not applicable	Not applicable	Not applicable
338	Rural	6	Mother	2	Male	No	Not applicable	1	Nuclear	Buddhist	Janajati	Married	19	20	Middle School (Grade 6, 7 & 8)	High School (Grade 9 & 10)	Unemployed	Unskilled worker	15000	Upper lower class	No	No	Not applicable	Not applicable	Not applicable	Not applicable	Not applicable	Not applicable	Not applicable	Not applicable	Not applicable	Not applicable	Not applicable	Not applicable	Not applicable	Not applicable	Not applicable	Not applicable	Not applicable	Not applicable	Not applicable	Not applicable	Not applicable	Not applicable	poor	Not Applicable	Not applicable	Not applicable	Not applicable
339	Rural	4	Mother	1	Male	No	Not applicable	0	Joint	Buddhist	Janajati	Married	20	20	High School (Grade 9 & 10)	High School (Grade 9 & 10)	Clerical/ Shopkeeper/ Farmer	Unskilled worker	25000	Upper lower class	No	No	Not applicable	Not applicable	Not applicable	Not applicable	Not applicable	Not applicable	Not applicable	Not applicable	Not applicable	Not applicable	Not applicable	Not applicable	Not applicable	Not applicable	Not applicable	Not applicable	Not applicable	Not applicable	Not applicable	Not applicable	Not applicable	Not applicable	poor	Not Applicable	Not applicable	Not applicable	Not applicable
340	Rural	4	Father	2	Male	No	Not applicable	0	Joint	Buddhist	Janajati	Married	18	19	Primary School ( Grade 1-5)	Primary School ( Grade 1-5)	Clerical/ Shopkeeper/ Farmer	Clerical/ Shopkeeper/ Farmer	25000	Upper lower class	No	No	Not applicable	Not applicable	Not applicable	Not applicable	Not applicable	Not applicable	Not applicable	Not applicable	Not applicable	Not applicable	Not applicable	Not applicable	Not applicable	Not applicable	Not applicable	Not applicable	Not applicable	Not applicable	Not applicable	Not applicable	Not applicable	Not applicable	poor	Not Applicable	Not applicable	Not applicable	Not applicable
341	Rural	4	Mother	1	Female	No	Not applicable	0	Joint	Buddhist	Janajati	Married	17	19	Middle School (Grade 6, 7 & 8)	Primary School ( Grade 1-5)	Clerical/ Shopkeeper/ Farmer	Clerical/ Shopkeeper/ Farmer	25000	Upper lower class	No	No	Not applicable	Not applicable	Not applicable	Not applicable	Not applicable	Not applicable	Not applicable	Not applicable	Not applicable	Not applicable	Not applicable	Not applicable	Not applicable	Not applicable	Not applicable	Not applicable	Not applicable	Not applicable	Not applicable	Not applicable	Not applicable	Not applicable	poor	Not Applicable	Not applicable	Not applicable	Not applicable
342	Rural	4	Mother	5	Male	Yes	Montessori/ Pre-school	2	Nuclear	Muslim	Janajati	Married	30	35	Illiterate	Literate (without any formal Education)	Clerical/ Shopkeeper/ Farmer	Clerical/ Shopkeeper/ Farmer	25000	Lower middle class	Yes	No	Not applicable	Not applicable	Not applicable	Not applicable	Not applicable	Not applicable	Not applicable	Not applicable	Not applicable	Not applicable	Not applicable	Not applicable	Not applicable	Not applicable	Not applicable	Not applicable	Not applicable	Not applicable	Not applicable	Not applicable	Not applicable	Not applicable	poor	No	Yes	No	No
343	Urban	6	Mother	14	Male	Yes	Secondary	0	Joint	Hindu	Brahmin	Widowed	37	Not applicable	High School (Grade 9 & 10)	Not applicable	Unemployed	Not applicable	30000	Lower middle class	No	No	Not applicable	Not applicable	Not applicable	Not applicable	Not applicable	Not applicable	Not applicable	Not applicable	Not applicable	Not applicable	Not applicable	Not applicable	Not applicable	Not applicable	Not applicable	Not applicable	Not applicable	Not applicable	Not applicable	Not applicable	Not applicable	Not applicable	poor	Not Applicable	Not applicable	Not applicable	Not applicable
344	Urban	11	Mother	14	Male	Yes	Secondary	1	Nuclear	Hindu	Janajati	Widowed	35	Not applicable	High School (Grade 9 & 10)	Not applicable	Clerical/ Shopkeeper/ Farmer	Not applicable	30000	Upper middle class	Yes	No	Not applicable	Not applicable	Not applicable	Not applicable	Not applicable	Not applicable	Not applicable	Not applicable	Not applicable	Not applicable	Not applicable	Not applicable	Not applicable	Not applicable	Not applicable	Not applicable	Not applicable	Not applicable	Not applicable	Not applicable	Not applicable	Not applicable	poor	No	No	No	No
345	Urban	3	Mother	14	Male	Yes	Secondary	0	Nuclear	Hindu	Brahmin	Separated/ Divorced	40	Not applicable	Post graduate/ Graduate	Not applicable	Unemployed	Not applicable	40000	Upper middle class	No	No	Not applicable	Not applicable	Not applicable	Not applicable	Not applicable	Not applicable	Not applicable	Not applicable	Not applicable	Not applicable	Not applicable	Not applicable	Not applicable	Not applicable	Not applicable	Not applicable	Not applicable	Not applicable	Not applicable	Not applicable	Not applicable	Not applicable	poor	Not Applicable	Not applicable	Not applicable	Not applicable
346	Urban	2	Mother	15	Male	Yes	Secondary	0	Nuclear	Hindu	Brahmin	Married	52	60	High School (Grade 9 & 10)	High School (Grade 9 & 10)	Clerical/ Shopkeeper/ Farmer	Clerical/ Shopkeeper/ Farmer	30000	Lower middle class	No	No	Not applicable	Not applicable	Not applicable	Not applicable	Not applicable	Not applicable	Not applicable	Not applicable	Not applicable	Not applicable	Not applicable	Not applicable	Not applicable	Not applicable	Not applicable	Not applicable	Not applicable	Not applicable	Not applicable	Not applicable	Not applicable	Not applicable	poor	Not Applicable	Not applicable	Not applicable	Not applicable
347	Urban	3	Father	15	Female	Yes	Secondary	0	Joint	Hindu	Chhetri	Married	45	55	Higher secondary/ Equivalence	Higher secondary/ Equivalence	Unemployed	Semi-profession	100000	Upper middle class	No	No	Not applicable	Not applicable	Not applicable	Not applicable	Not applicable	Not applicable	Not applicable	Not applicable	Not applicable	Not applicable	Not applicable	Not applicable	Not applicable	Not applicable	Not applicable	Not applicable	Not applicable	Not applicable	Not applicable	Not applicable	Not applicable	Not applicable	poor	Not Applicable	Not applicable	Not applicable	Not applicable
348	Urban	2	Father	15	Male	Yes	Secondary	2	Joint	Hindu	Brahmin	Married	50	55	Higher secondary/ Equivalence	Higher secondary/ Equivalence	Unemployed	Clerical/ Shopkeeper/ Farmer	100000	Upper middle class	No	No	Not applicable	Not applicable	Not applicable	Not applicable	Not applicable	Not applicable	Not applicable	Not applicable	Not applicable	Not applicable	Not applicable	Not applicable	Not applicable	Not applicable	Not applicable	Not applicable	Not applicable	Not applicable	Not applicable	Not applicable	Not applicable	Not applicable	poor	Not Applicable	Not applicable	Not applicable	Not applicable
349	Urban	3	Mother	15	Female	Yes	Secondary	1	Nuclear	Hindu	Brahmin	Married	46	54	Post graduate/ Graduate	Post graduate/ Graduate	Unemployed	Semi-profession	100000	Upper middle class	No	No	Not applicable	Not applicable	Not applicable	Not applicable	Not applicable	Not applicable	Not applicable	Not applicable	Not applicable	Not applicable	Not applicable	Not applicable	Not applicable	Not applicable	Not applicable	Not applicable	Not applicable	Not applicable	Not applicable	Not applicable	Not applicable	Not applicable	poor	Not Applicable	Not applicable	Not applicable	Not applicable
350	Urban	3	Mother	14	Male	Yes	Secondary	2	Nuclear	Hindu	Brahmin	Married	45	53	Post graduate/ Graduate	Post graduate/ Graduate	Unemployed	Semi-profession	300000	Upper middle class	No	Yes	Children	Yes	Yes	Yes	No	No	Yes	Yes	No	No	No	Yes	Yes	No	No	No	No	Yes	No	No	Create awareness	Include a chapter about Injuries and is prevention in the school curriculum	good	Not Applicable	Not applicable	Not applicable	Not applicable
351	Urban	3	Father	13	Male	Yes	Secondary	1	Joint	Hindu	Brahmin	Married	46	53	Post graduate/ Graduate	Post graduate/ Graduate	Unemployed	Semi-profession	100000	Upper middle class	No	No	Not applicable	Not applicable	Not applicable	Not applicable	Not applicable	Not applicable	Not applicable	Not applicable	Not applicable	Not applicable	Not applicable	Not applicable	Not applicable	Not applicable	Not applicable	Not applicable	Not applicable	Not applicable	Not applicable	Not applicable	Not applicable	Not applicable	poor	Not Applicable	Not applicable	Not applicable	Not applicable
352	Urban	6	Mother	15	Male	Yes	Secondary	0	Nuclear	Hindu	Brahmin	Married	44	52	Post graduate/ Graduate	Higher secondary/ Equivalence	Unemployed	Unemployed	60000	Upper middle class	No	No	Not applicable	Not applicable	Not applicable	Not applicable	Not applicable	Not applicable	Not applicable	Not applicable	Not applicable	Not applicable	Not applicable	Not applicable	Not applicable	Not applicable	Not applicable	Not applicable	Not applicable	Not applicable	Not applicable	Not applicable	Not applicable	Not applicable	poor	Not Applicable	Not applicable	Not applicable	Not applicable
353	Urban	6	Mother	15	Male	Yes	Secondary	0	Nuclear	Hindu	Brahmin	Married	46	52	Post graduate/ Graduate	Post graduate/ Graduate	Semi-profession	Semi-profession	150000	Upper middle class	No	Yes	Children	Yes	Yes	Yes	Yes	No	Yes	Yes	No	No	No	Yes	Yes	No	No	No	Yes	Yes	Yes	No	Create awareness	Policies to be made for injury prevention	good	Not Applicable	Not applicable	Not applicable	Not applicable
354	Urban	2	Father	15	Female	Yes	Higher-secondary	0	Joint	Hindu	Brahmin	Widowed	Not applicable	50	Not applicable	Professional/ Honours	Not applicable	Profession	200000	Upper class	No	Yes	Children and elderly	Yes	Yes	Yes	Yes	No	Yes	Yes	No	No	Yes	Yes	Yes	Yes	Yes	Yes	Yes	Yes	Yes	No	Create awareness	Policies to be made for injury prevention	good	Not Applicable	Not applicable	Not applicable	Not applicable
355	Urban	2	Mother	14	Male	Yes	Secondary	2	Joint	Hindu	Brahmin	Married	47	50	Higher secondary/ Equivalence	Post graduate/ Graduate	Unemployed	Semi-profession	100000	Lower middle class	No	No	Not applicable	Not applicable	Not applicable	Not applicable	Not applicable	Not applicable	Not applicable	Not applicable	Not applicable	Not applicable	Not applicable	Not applicable	Not applicable	Not applicable	Not applicable	Not applicable	Not applicable	Not applicable	Not applicable	Not applicable	Not applicable	Not applicable	poor	Not Applicable	Not applicable	Not applicable	Not applicable
356	Urban	3	Father	10	Male	Yes	Basic School	1	Nuclear	Hindu	Brahmin	Married	40	50	Higher secondary/ Equivalence	Post graduate/ Graduate	Unemployed	Semi-profession	100000	Lower middle class	No	Yes	disabled children	No	Yes	Yes	No	No	No	Yes	No	No	No	Yes	Yes	No	No	No	No	Yes	Yes	No	Don't know	Don't know	poor	Not Applicable	Not applicable	Not applicable	Not applicable
357	Urban	3	Mother	5	Male	Yes	Montessori/ Pre-school	2	Nuclear	Hindu	Brahmin	Married	45	50	Post graduate/ Graduate	Post graduate/ Graduate	Unemployed	Skilled worker	100000	Upper middle class	No	No	Not applicable	Not applicable	Not applicable	Not applicable	Not applicable	Not applicable	Not applicable	Not applicable	Not applicable	Not applicable	Not applicable	Not applicable	Not applicable	Not applicable	Not applicable	Not applicable	Not applicable	Not applicable	Not applicable	Not applicable	Not applicable	Not applicable	poor	Not Applicable	Not applicable	Not applicable	Not applicable
358	Urban	3	Mother	5	Female	Yes	Montessori/ Pre-school	1	Joint	Hindu	Brahmin	Married	42	50	Post graduate/ Graduate	Post graduate/ Graduate	Unemployed	Semi-profession	200000	Upper middle class	No	Yes	Children	Yes	Yes	Yes	No	No	Yes	Yes	Yes	No	No	Yes	No	No	No	No	No	Yes	Yes	No	Create awareness	Include a chapter about Injuries and is prevention in the school curriculum	good	Not Applicable	Not applicable	Not applicable	Not applicable
359	Urban	2	Mother	8	Male	Yes	Basic School	1	Nuclear	Hindu	Brahmin	Married	45	50	Post graduate/ Graduate	Post graduate/ Graduate	Unemployed	Semi-profession	800000	Lower middle class	No	Yes	Children	Yes	Yes	Yes	No	No	No	Yes	Yes	No	No	Yes	No	No	No	No	No	Yes	No	No	Don't know	Don't know	poor	Not Applicable	Not applicable	Not applicable	Not applicable
360	Urban	11	Mother	15	Male	Yes	Secondary	1	Joint	Hindu	Brahmin	Married	45	50	Post graduate/ Graduate	Post graduate/ Graduate	Semi-profession	Semi-profession	80000	Upper middle class	No	Yes	Everybody	No	No	No	No	Yes	Yes	Yes	No	No	No	Yes	No	No	No	No	No	Yes	Yes	No	Counselling session for children at school	Include a chapter about Injuries and is prevention in the school curriculum	good	Not Applicable	Not applicable	Not applicable	Not applicable
361	Urban	11	Mother	10	Female	Yes	Basic School	0	Nuclear	Hindu	Brahmin	Married	40	50	Post graduate/ Graduate	Post graduate/ Graduate	Semi-profession	Semi-profession	100000	Upper middle class	No	Yes	Everybody	No	No	No	No	Yes	No	No	No	No	Yes	Yes	Yes	Yes	Yes	Yes	Yes	Yes	Yes	No	Counselling session for children at school	Policies to be made for injury prevention	good	Not Applicable	Not applicable	Not applicable	Not applicable
362	Urban	3	Mother	15	Male	Yes	Secondary	1	Joint	Hindu	Brahmin	Married	46	50	Post graduate/ Graduate	Post graduate/ Graduate	Unemployed	Skilled worker	50000	Lower middle class	No	No	disabled children	No	No	No	No	Yes	Yes	No	No	Yes	No	Yes	No	No	No	No	No	No	Yes	No	Don't know	Don't know	poor	Not Applicable	Not applicable	Not applicable	Not applicable
363	Urban	3	Mother	15	Male	Yes	Secondary	1	Nuclear	Hindu	Brahmin	Married	44	50	Post graduate/ Graduate	Post graduate/ Graduate	Unemployed	Semi-profession	200000	Lower middle class	No	Yes	Everybody	Yes	No	No	Yes	No	No	No	No	No	Yes	Yes	Yes	No	No	No	Yes	Yes	No	No	Create awareness	Create awareness	poor	Not Applicable	Not applicable	Not applicable	Not applicable
364	Urban	2	Mother	4	Female	Yes	Montessori/ Pre-school	0	Nuclear	Hindu	Brahmin	Married	40	50	Post graduate/ Graduate	Higher secondary/ Equivalence	Clerical/ Shopkeeper/ Farmer	Unemployed	50000	Lower middle class	No	No	Not applicable	Not applicable	Not applicable	Not applicable	Not applicable	Not applicable	Not applicable	Not applicable	Not applicable	Not applicable	Not applicable	Not applicable	Not applicable	Not applicable	Not applicable	Not applicable	Not applicable	Not applicable	Not applicable	Not applicable	Not applicable	Not applicable	poor	Not Applicable	Not applicable	Not applicable	Not applicable
365	Urban	3	Father	11	Male	Yes	Secondary	0	Joint	Hindu	Brahmin	Married	42	50	Post graduate/ Graduate	Post graduate/ Graduate	Unemployed	Semi-profession	200000	Upper middle class	No	Yes	Everybody	No	No	No	No	Yes	No	No	No	No	Yes	Yes	Yes	No	No	No	No	Yes	Yes	No	Counselling session for children at school	Policies to be made for injury prevention	poor	Not Applicable	Not applicable	Not applicable	Not applicable
366	Urban	11	Mother	13	Male	Yes	Secondary	1	Nuclear	Hindu	Brahmin	Married	45	49	Higher secondary/ Equivalence	Post graduate/ Graduate	Unemployed	Unskilled worker	60000	Upper middle class	No	No	Not applicable	Not applicable	Not applicable	Not applicable	Not applicable	Not applicable	Not applicable	Not applicable	Not applicable	Not applicable	Not applicable	Not applicable	Not applicable	Not applicable	Not applicable	Not applicable	Not applicable	Not applicable	Not applicable	Not applicable	Not applicable	Not applicable	poor	Not Applicable	Not applicable	Not applicable	Not applicable
367	Urban	6	Father	10	Female	Yes	Secondary	1	Nuclear	Hindu	Janajati	Married	45	49	Higher secondary/ Equivalence	Higher secondary/ Equivalence	Semi-profession	Semi-profession	50000	Upper middle class	No	Yes	Children	Yes	Yes	No	No	No	Yes	Yes	No	No	No	Yes	Yes	No	No	No	No	Yes	Yes	No	Create awareness	Create awareness	good	Not Applicable	Not applicable	Not applicable	Not applicable
368	Urban	6	Mother	10	Female	Yes	Secondary	1	Joint	Hindu	Brahmin	Married	45	49	Post graduate/ Graduate	Post graduate/ Graduate	Unemployed	Semi-profession	70000	Upper middle class	No	Yes	Everybody	No	No	No	No	Yes	No	No	No	No	Yes	Yes	No	No	No	No	No	Yes	Yes	No	Don't know	Don't know	poor	Not Applicable	Not applicable	Not applicable	Not applicable
369	Urban	11	Father	12	Male	Yes	Secondary	2	Nuclear	Hindu	Janajati	Married	40	48	Middle School (Grade 6, 7 & 8)	High School (Grade 9 & 10)	Clerical/ Shopkeeper/ Farmer	Clerical/ Shopkeeper/ Farmer	40000	Upper middle class	Yes	No	Not applicable	Not applicable	Not applicable	Not applicable	Not applicable	Not applicable	Not applicable	Not applicable	Not applicable	Not applicable	Not applicable	Not applicable	Not applicable	Not applicable	Not applicable	Not applicable	Not applicable	Not applicable	Not applicable	Not applicable	Not applicable	Not applicable	poor	No	No	No	No
370	Urban	6	Father	14	Male	Yes	Secondary	0	Nuclear	Hindu	Brahmin	Married	40	48	High School (Grade 9 & 10)	High School (Grade 9 & 10)	Semi-skilled worker	Unemployed	40000	Lower middle class	No	No	Not applicable	Not applicable	Not applicable	Not applicable	Not applicable	Not applicable	Not applicable	Not applicable	Not applicable	Not applicable	Not applicable	Not applicable	Not applicable	Not applicable	Not applicable	Not applicable	Not applicable	Not applicable	Not applicable	Not applicable	Not applicable	Not applicable	poor	Not Applicable	Not applicable	Not applicable	Not applicable
371	Urban	3	Mother	12	Female	Yes	Secondary	1	Nuclear	Hindu	Brahmin	Married	40	48	Post graduate/ Graduate	Post graduate/ Graduate	Unemployed	Semi-profession	100000	Upper middle class	No	No	Not applicable	Not applicable	Not applicable	Not applicable	Not applicable	Not applicable	Not applicable	Not applicable	Not applicable	Not applicable	Not applicable	Not applicable	Not applicable	Not applicable	Not applicable	Not applicable	Not applicable	Not applicable	Not applicable	Not applicable	Not applicable	Not applicable	poor	Not Applicable	Not applicable	Not applicable	Not applicable
372	Urban	6	Mother	14	Male	Yes	Secondary	1	Joint	Hindu	Chhetri	Married	40	48	Post graduate/ Graduate	Post graduate/ Graduate	Unemployed	Semi-profession	100000	Upper middle class	No	No	Not applicable	Not applicable	Not applicable	Not applicable	Not applicable	Not applicable	Not applicable	Not applicable	Not applicable	Not applicable	Not applicable	Not applicable	Not applicable	Not applicable	Not applicable	Not applicable	Not applicable	Not applicable	Not applicable	Not applicable	Not applicable	Not applicable	poor	Not Applicable	Not applicable	Not applicable	Not applicable
373	Urban	2	Mother	16	Male	Yes	Higher-secondary	0	Nuclear	Hindu	Brahmin	Married	42	48	Post graduate/ Graduate	Higher secondary/ Equivalence	Unemployed	Clerical/ Shopkeeper/ Farmer	50000	Upper middle class	Yes	No	Not applicable	Not applicable	Not applicable	Not applicable	Not applicable	Not applicable	Not applicable	Not applicable	Not applicable	Not applicable	Not applicable	Not applicable	Not applicable	Not applicable	Not applicable	Not applicable	Not applicable	Not applicable	Not applicable	Not applicable	Not applicable	Not applicable	poor	Yes	No	No	No
374	Urban	2	Mother	15	Female	Yes	Secondary	1	Nuclear	Hindu	Janajati	Married	43	48	Post graduate/ Graduate	Post graduate/ Graduate	Unemployed	Semi-profession	70000	Lower middle class	No	Yes	Children	Yes	Yes	Yes	Yes	No	Yes	Yes	No	No	No	Yes	Yes	Yes	No	No	Yes	Yes	Yes	No	Don't know	Don't know	good	Not Applicable	Not applicable	Not applicable	Not applicable
375	Urban	3	Father	9	Female	Yes	Basic School	1	Nuclear	Hindu	Brahmin	Married	40	48	Post graduate/ Graduate	Post graduate/ Graduate	Unemployed	Semi-profession	100000	Upper middle class	No	No	Not applicable	Not applicable	Not applicable	Not applicable	Not applicable	Not applicable	Not applicable	Not applicable	Not applicable	Not applicable	Not applicable	Not applicable	Not applicable	Not applicable	Not applicable	Not applicable	Not applicable	Not applicable	Not applicable	Not applicable	Not applicable	Not applicable	poor	Not Applicable	Not applicable	Not applicable	Not applicable
376	Urban	6	Mother	15	Male	Yes	Secondary	0	Nuclear	Hindu	Brahmin	Married	43	47	Higher secondary/ Equivalence	Higher secondary/ Equivalence	Unemployed	Clerical/ Shopkeeper/ Farmer	60000	Upper middle class	No	No	Not applicable	Not applicable	Not applicable	Not applicable	Not applicable	Not applicable	Not applicable	Not applicable	Not applicable	Not applicable	Not applicable	Not applicable	Not applicable	Not applicable	Not applicable	Not applicable	Not applicable	Not applicable	Not applicable	Not applicable	Not applicable	Not applicable	poor	Not Applicable	Not applicable	Not applicable	Not applicable
377	Urban	2	Mother	15	Male	Yes	Higher-secondary	0	Nuclear	Hindu	Brahmin	Married	40	47	Higher secondary/ Equivalence	Post graduate/ Graduate	Unemployed	Profession	50000	Upper class	Yes	No	Not applicable	Not applicable	Not applicable	Not applicable	Not applicable	Not applicable	Not applicable	Not applicable	Not applicable	Not applicable	Not applicable	Not applicable	Not applicable	Not applicable	Not applicable	Not applicable	Not applicable	Not applicable	Not applicable	Not applicable	Not applicable	Not applicable	poor	No	Yes	No	No
378	Urban	6	Mother	13	Female	Yes	Secondary	1	Joint	Hindu	Brahmin	Married	43	47	Post graduate/ Graduate	Post graduate/ Graduate	Unemployed	Semi-profession	60000	Upper middle class	No	Yes	Children	No	No	No	No	Yes	No	No	No	No	Yes	Yes	Yes	Yes	Yes	No	Yes	Yes	Yes	No	Create awareness	Create awareness	good	Not Applicable	Not applicable	Not applicable	Not applicable
379	Urban	3	Mother	14	Male	Yes	Secondary	0	Nuclear	Hindu	Janajati	Married	41	47	Post graduate/ Graduate	Post graduate/ Graduate	Semi-profession	Semi-profession	60000	Lower middle class	Yes	Yes	Children	No	No	No	No	Yes	Yes	Yes	Yes	No	No	Yes	Yes	Yes	Yes	No	No	Yes	No	No	Counselling session for children at school	Don't know	poor	No	Yes	No	Yes
380	Urban	11	Father	14	Male	Yes	Secondary	1	Nuclear	Hindu	Brahmin	Married	40	46	Primary School ( Grade 1-5)	High School (Grade 9 & 10)	Clerical/ Shopkeeper/ Farmer	Semi-profession	60000	Upper middle class	No	No	Not applicable	Not applicable	Not applicable	Not applicable	Not applicable	Not applicable	Not applicable	Not applicable	Not applicable	Not applicable	Not applicable	Not applicable	Not applicable	Not applicable	Not applicable	Not applicable	Not applicable	Not applicable	Not applicable	Not applicable	Not applicable	Not applicable	poor	Not Applicable	Not applicable	Not applicable	Not applicable
381	Urban	2	Mother	10	Male	Yes	Secondary	1	Joint	Hindu	Brahmin	Married	40	46	High School (Grade 9 & 10)	Higher secondary/ Equivalence	Unemployed	Clerical/ Shopkeeper/ Farmer	60000	Lower middle class	No	No	Not applicable	Not applicable	Not applicable	Not applicable	Not applicable	Not applicable	Not applicable	Not applicable	Not applicable	Not applicable	Not applicable	Not applicable	Not applicable	Not applicable	Not applicable	Not applicable	Not applicable	Not applicable	Not applicable	Not applicable	Not applicable	Not applicable	poor	Not Applicable	Not applicable	Not applicable	Not applicable
382	Urban	11	Father	15	Male	Yes	Secondary	1	Nuclear	Hindu	Janajati	Married	42	46	High School (Grade 9 & 10)	High School (Grade 9 & 10)	Unemployed	Unskilled worker	60000	Upper middle class	No	No	Not applicable	Not applicable	Not applicable	Not applicable	Not applicable	Not applicable	Not applicable	Not applicable	Not applicable	Not applicable	Not applicable	Not applicable	Not applicable	Not applicable	Not applicable	Not applicable	Not applicable	Not applicable	Not applicable	Not applicable	Not applicable	Not applicable	poor	Not Applicable	Not applicable	Not applicable	Not applicable
383	Urban	6	Mother	13	Male	Yes	Secondary	2	Nuclear	Hindu	Brahmin	Married	40	46	Higher secondary/ Equivalence	Post graduate/ Graduate	Semi-profession	Clerical/ Shopkeeper/ Farmer	60000	Upper middle class	Yes	Yes	Children and elderly	Yes	Yes	Yes	Yes	No	Yes	Yes	No	No	No	Yes	Yes	Yes	No	No	No	Yes	Yes	No	Counselling session for children at school	Create awareness	good	Yes	No	No	No
384	Urban	11	Mother	13	Female	Yes	Secondary	2	Nuclear	Hindu	Brahmin	Married	40	46	Higher secondary/ Equivalence	Post graduate/ Graduate	Semi-profession	Clerical/ Shopkeeper/ Farmer	60000	Upper middle class	Yes	Yes	Children and elderly	Yes	Yes	Yes	Yes	No	Yes	Yes	No	No	No	Yes	Yes	Yes	No	No	No	Yes	Yes	No	Counselling session for children at school	Create awareness	good	Yes	No	No	No
385	Urban	3	Mother	3	Male	No	Not applicable	1	Nuclear	Hindu	Brahmin	Married	45	46	Higher secondary/ Equivalence	Post graduate/ Graduate	Unemployed	Semi-profession	100000	Lower middle class	No	No	Not applicable	Not applicable	Not applicable	Not applicable	Not applicable	Not applicable	Not applicable	Not applicable	Not applicable	Not applicable	Not applicable	Not applicable	Not applicable	Not applicable	Not applicable	Not applicable	Not applicable	Not applicable	Not applicable	Not applicable	Not applicable	Not applicable	poor	Not Applicable	Not applicable	Not applicable	Not applicable
386	Urban	2	Mother	13	Female	Yes	Secondary	1	Nuclear	Hindu	Brahmin	Married	45	46	Higher secondary/ Equivalence	Post graduate/ Graduate	Unemployed	Semi-profession	100000	Lower middle class	No	No	Not applicable	Not applicable	Not applicable	Not applicable	Not applicable	Not applicable	Not applicable	Not applicable	Not applicable	Not applicable	Not applicable	Not applicable	Not applicable	Not applicable	Not applicable	Not applicable	Not applicable	Not applicable	Not applicable	Not applicable	Not applicable	Not applicable	poor	Not Applicable	Not applicable	Not applicable	Not applicable
387	Urban	3	Mother	15	Male	Yes	Secondary	2	Nuclear	Hindu	Brahmin	Married	40	46	Higher secondary/ Equivalence	Higher secondary/ Equivalence	Clerical/ Shopkeeper/ Farmer	Unemployed	50000	Lower middle class	No	No	Not applicable	Not applicable	Not applicable	Not applicable	Not applicable	Not applicable	Not applicable	Not applicable	Not applicable	Not applicable	Not applicable	Not applicable	Not applicable	Not applicable	Not applicable	Not applicable	Not applicable	Not applicable	Not applicable	Not applicable	Not applicable	Not applicable	poor	Not Applicable	Not applicable	Not applicable	Not applicable
388	Urban	3	Mother	10	Male	Yes	Secondary	0	Nuclear	Hindu	Brahmin	Married	38	46	Post graduate/ Graduate	Post graduate/ Graduate	Unemployed	Semi-profession	80000	Upper middle class	No	No	Not applicable	Not applicable	Not applicable	Not applicable	Not applicable	Not applicable	Not applicable	Not applicable	Not applicable	Not applicable	Not applicable	Not applicable	Not applicable	Not applicable	Not applicable	Not applicable	Not applicable	Not applicable	Not applicable	Not applicable	Not applicable	Not applicable	poor	Not Applicable	Not applicable	Not applicable	Not applicable
389	Urban	3	Mother	7	Female	Yes	Basic School	1	Nuclear	Hindu	Brahmin	Married	38	46	Post graduate/ Graduate	Post graduate/ Graduate	Unemployed	Semi-profession	90000	Upper middle class	No	Yes	Children	Yes	Yes	Yes	No	No	Yes	Yes	Yes	No	No	Yes	No	No	No	No	No	Yes	Yes	No	Don't know	Don't know	poor	Not Applicable	Not applicable	Not applicable	Not applicable
390	Urban	6	Mother	10	Female	Yes	Secondary	1	Nuclear	Hindu	Brahmin	Married	40	46	Post graduate/ Graduate	Post graduate/ Graduate	Semi-profession	Semi-profession	70000	Upper middle class	No	No	Not applicable	Not applicable	Not applicable	Not applicable	Not applicable	Not applicable	Not applicable	Not applicable	Not applicable	Not applicable	Not applicable	Not applicable	Not applicable	Not applicable	Not applicable	Not applicable	Not applicable	Not applicable	Not applicable	Not applicable	Not applicable	Not applicable	poor	Not Applicable	Not applicable	Not applicable	Not applicable
391	Urban	11	Mother	9	Female	Yes	Basic School	0	Joint	Hindu	Brahmin	Married	40	46	Post graduate/ Graduate	Higher secondary/ Equivalence	Semi-profession	Semi-profession	60000	Upper middle class	No	Yes	Children and elderly	No	No	No	No	Yes	Yes	No	No	Yes	No	Yes	Yes	Yes	No	No	Yes	Yes	Yes	No	Don't know	Don't know	poor	Not Applicable	Not applicable	Not applicable	Not applicable
392	Urban	2	Mother	4	Female	Yes	Montessori/ Pre-school	0	Nuclear	Hindu	Brahmin	Married	40	46	Post graduate/ Graduate	Post graduate/ Graduate	Unemployed	Semi-profession	100000	Lower middle class	No	Yes	Children	Yes	Yes	Yes	Yes	No	Yes	Yes	No	No	No	Yes	Yes	Yes	No	No	Yes	Yes	Yes	No	Create awareness	Create awareness	good	Not Applicable	Not applicable	Not applicable	Not applicable
393	Urban	2	Father	7	Female	Yes	Basic School	0	Nuclear	Hindu	Janajati	Married	40	46	Post graduate/ Graduate	Post graduate/ Graduate	Semi-profession	Profession	300000	Upper class	No	Yes	Everybody	No	No	No	No	Yes	Yes	Yes	No	Yes	Yes	Yes	Yes	Yes	Yes	Yes	Yes	Yes	Yes	No	Create awareness	Policies to be made for injury prevention	good	Not Applicable	Not applicable	Not applicable	Not applicable
394	Urban	11	Mother	13	Male	Yes	Secondary	0	Nuclear	Hindu	Janajati	Married	40	45	Higher secondary/ Equivalence	Post graduate/ Graduate	Skilled worker	Skilled worker	45000	Upper middle class	Yes	Yes	Everybody	No	No	No	No	Yes	No	No	No	No	Yes	Yes	Yes	Yes	No	No	No	Yes	Yes	No	Create awareness	Create awareness	poor	Yes	No	No	No
395	Urban	11	Mother	7	Female	Yes	Basic School	1	Joint	Hindu	Janajati	Married	40	45	Higher secondary/ Equivalence	Higher secondary/ Equivalence	Semi-profession	Clerical/ Shopkeeper/ Farmer	60000	Upper middle class	No	Yes	Children	Yes	Yes	Yes	No	No	No	Yes	Yes	No	No	Yes	Yes	No	No	No	No	Yes	No	No	Counselling session for children at school	Include a chapter about Injuries and is prevention in the school curriculum	poor	Not Applicable	Not applicable	Not applicable	Not applicable
396	Urban	11	Mother	13	Male	Yes	Secondary	1	Joint	Hindu	Janajati	Married	40	45	Higher secondary/ Equivalence	Higher secondary/ Equivalence	Semi-profession	Clerical/ Shopkeeper/ Farmer	60000	Upper middle class	No	Yes	Children	Yes	Yes	Yes	No	No	No	Yes	Yes	No	No	Yes	Yes	No	No	No	No	Yes	No	No	Counselling session for children at school	Include a chapter about Injuries and is prevention in the school curriculum	poor	Not Applicable	Not applicable	Not applicable	Not applicable
397	Urban	11	Father	8	Male	Yes	Montessori/ Pre-school	1	Nuclear	Hindu	Janajati	Married	43	45	Higher secondary/ Equivalence	Higher secondary/ Equivalence	Semi-profession	Semi-profession	50000	Upper middle class	No	Yes	Children	Yes	Yes	No	No	No	Yes	Yes	Yes	No	No	Yes	Yes	Yes	Yes	No	Yes	Yes	Yes	No	Create awareness	Proper roads construction	good	Not Applicable	Not applicable	Not applicable	Not applicable
398	Urban	3	Mother	13	Female	Yes	Secondary	0	Joint	Hindu	Brahmin	Married	35	45	Post graduate/ Graduate	Post graduate/ Graduate	Semi-profession	Semi-profession	150000	Upper middle class	No	Yes	Everybody	No	No	No	No	Yes	No	No	No	No	Yes	Yes	Yes	No	No	No	No	No	No	No	Create awareness	Create awareness	poor	Not Applicable	Not applicable	Not applicable	Not applicable
399	Urban	3	Mother	10	Male	Yes	Basic School	1	Nuclear	Hindu	Janajati	Married	38	45	Post graduate/ Graduate	Post graduate/ Graduate	Semi-profession	Semi-profession	40000	Lower middle class	No	Yes	Children and elderly	Yes	Yes	Yes	Yes	Yes	No	Yes	Yes	No	No	Yes	Yes	Yes	Yes	No	Yes	Yes	No	No	Counselling session for children at school	Include a chapter about Injuries and is prevention in the school curriculum	good	Not Applicable	Not applicable	Not applicable	Not applicable
400	Urban	3	Father	10	Female	Yes	Basic School	1	Joint	Hindu	Brahmin	Married	35	45	Post graduate/ Graduate	Post graduate/ Graduate	Semi-profession	Semi-profession	150000	Upper middle class	No	No	Not applicable	Not applicable	Not applicable	Not applicable	Not applicable	Not applicable	Not applicable	Not applicable	Not applicable	Not applicable	Not applicable	Not applicable	Not applicable	Not applicable	Not applicable	Not applicable	Not applicable	Not applicable	Not applicable	Not applicable	Not applicable	Not applicable	poor	Not Applicable	Not applicable	Not applicable	Not applicable
401	Urban	6	Mother	12	Male	Yes	Secondary	1	Joint	Hindu	Janajati	Married	40	45	Post graduate/ Graduate	Post graduate/ Graduate	Semi-profession	Semi-profession	100000	Upper middle class	No	Yes	Children	No	Yes	Yes	No	No	No	Yes	Yes	No	No	Yes	No	No	No	No	No	Yes	No	No	Counselling session for children at school	Include a chapter about Injuries and is prevention in the school curriculum	poor	Not Applicable	Not applicable	Not applicable	Not applicable
402	Urban	2	Mother	9	Male	Yes	Basic School	1	Joint	Hindu	Brahmin	Married	40	45	Post graduate/ Graduate	Post graduate/ Graduate	Semi-profession	Semi-profession	100000	Lower middle class	No	Yes	Children	No	No	No	No	Yes	Yes	Yes	Yes	No	No	Yes	Yes	Yes	Yes	Yes	Yes	Yes	No	No	Create awareness	Include a chapter about Injuries and is prevention in the school curriculum	good	Not Applicable	Not applicable	Not applicable	Not applicable
403	Urban	2	Mother	15	Male	Yes	Secondary	0	Nuclear	Hindu	Brahmin	Married	40	45	Post graduate/ Graduate	Post graduate/ Graduate	Semi-profession	Semi-profession	100000	Lower middle class	No	Yes	Children	Yes	Yes	Yes	No	No	No	Yes	No	No	No	Yes	Yes	No	No	No	No	Yes	No	No	Counselling session for children at school	Don't know	poor	Not Applicable	Not applicable	Not applicable	Not applicable
404	Urban	2	Mother	14	Male	Yes	Secondary	0	Joint	Hindu	Brahmin	Married	40	45	Post graduate/ Graduate	Higher secondary/ Equivalence	Semi-profession	Semi-profession	200000	Lower middle class	No	Yes	Children and elderly	Yes	Yes	Yes	No	No	No	Yes	No	No	No	Yes	Yes	Yes	Yes	Yes	No	Yes	No	No	Counselling session for children at school	Don't know	good	Not Applicable	Not applicable	Not applicable	Not applicable
405	Urban	11	Mother	7	Male	Yes	Montessori/ Pre-school	2	Nuclear	Hindu	Brahmin	Married	40	45	Post graduate/ Graduate	Post graduate/ Graduate	Semi-profession	Semi-profession	100000	Upper middle class	Yes	Yes	Children	Yes	Yes	Yes	No	No	Yes	Yes	No	No	No	Yes	Yes	No	No	No	No	Yes	Yes	No	Counselling session for children at school	Policies to be made for injury prevention	good	No	Yes	No	No
406	Urban	2	Mother	14	Female	Yes	Secondary	0	Nuclear	Hindu	Brahmin	Married	42	45	Post graduate/ Graduate	Post graduate/ Graduate	Semi-profession	Semi-profession	150000	Lower middle class	No	Yes	Children and elderly	No	Yes	Yes	Yes	No	Yes	Yes	Yes	Yes	No	Yes	No	No	No	No	No	Yes	Yes	No	Counselling session for children at school	Policies to be made for injury prevention	good	Not Applicable	Not applicable	Not applicable	Not applicable
407	Urban	2	Mother	10	Male	Yes	Secondary	1	Nuclear	Hindu	Brahmin	Married	42	45	Post graduate/ Graduate	Post graduate/ Graduate	Semi-profession	Semi-profession	150000	Lower middle class	No	Yes	Children	Yes	Yes	Yes	Yes	Yes	Yes	Yes	No	Yes	No	Yes	Yes	Yes	Yes	No	No	Yes	Yes	No	Counselling session for children at school	Include a chapter about Injuries and is prevention in the school curriculum	good	Not Applicable	Not applicable	Not applicable	Not applicable
408	Urban	3	Mother	7	Female	Yes	Basic School	1	Nuclear	Hindu	Janajati	Married	44	45	Post graduate/ Graduate	Post graduate/ Graduate	Profession	Semi-profession	500000	Upper middle class	No	Yes	disabled children	Yes	Yes	Yes	Yes	Yes	Yes	No	No	Yes	No	Yes	No	No	No	No	Yes	No	Yes	No	Create awareness	Don't know	good	Not Applicable	Not applicable	Not applicable	Not applicable
409	Urban	3	Father	9	Male	Yes	Basic School	1	Joint	Hindu	Brahmin	Married	40	45	Post graduate/ Graduate	Post graduate/ Graduate	Semi-profession	Semi-profession	200000	Upper middle class	Yes	Yes	Children	No	No	No	No	Yes	Yes	Yes	Yes	Yes	No	Yes	Yes	Yes	Yes	No	Yes	Yes	Yes	No	Counselling session for children at school	Include a chapter about Injuries and is prevention in the school curriculum	good	No	Yes	No	No
410	Urban	2	Grandmother	7	Male	Yes	Basic School	0	Joint	Hindu	Brahmin	Married	40	45	Post graduate/ Graduate	Post graduate/ Graduate	Profession	Profession	200000	Upper class	No	Yes	Everybody	No	No	No	No	Yes	No	No	No	No	Yes	Yes	Yes	Yes	Yes	Yes	Yes	Yes	Yes	No	Create awareness	Create awareness	good	Not Applicable	Not applicable	Not applicable	Not applicable
411	Urban	2	Grandmother	5	Male	Yes	Montessori/ Pre-school	1	Joint	Hindu	Brahmin	Married	40	45	Post graduate/ Graduate	Post graduate/ Graduate	Semi-profession	Semi-profession	200000	Lower middle class	No	No	Not applicable	Not applicable	Not applicable	Not applicable	Not applicable	Not applicable	Not applicable	Not applicable	Not applicable	Not applicable	Not applicable	Not applicable	Not applicable	Not applicable	Not applicable	Not applicable	Not applicable	Not applicable	Not applicable	Not applicable	Not applicable	Not applicable	poor	Not Applicable	Not applicable	Not applicable	Not applicable
412	Urban	11	Grandmother	10	Male	Yes	Secondary	0	Joint	Hindu	Brahmin	Married	40	45	Post graduate/ Graduate	Post graduate/ Graduate	Semi-profession	Semi-profession	200000	Lower middle class	No	Yes	Children	Yes	Yes	Yes	Yes	No	Yes	Yes	Yes	No	No	Yes	Yes	Yes	No	No	Yes	Yes	Yes	No	Create awareness	Policies to be made for injury prevention	good	Not Applicable	Not applicable	Not applicable	Not applicable
413	Urban	11	Mother	5	Female	Yes	Montessori/ Pre-school	1	Nuclear	Hindu	Janajati	Married	37	44	High School (Grade 9 & 10)	Higher secondary/ Equivalence	Clerical/ Shopkeeper/ Farmer	Clerical/ Shopkeeper/ Farmer	40000	Upper middle class	No	No	Not applicable	Not applicable	Not applicable	Not applicable	Not applicable	Not applicable	Not applicable	Not applicable	Not applicable	Not applicable	Not applicable	Not applicable	Not applicable	Not applicable	Not applicable	Not applicable	Not applicable	Not applicable	Not applicable	Not applicable	Not applicable	Not applicable	poor	Not Applicable	Not applicable	Not applicable	Not applicable
414	Urban	2	Father	12	Female	Yes	Secondary	1	Joint	Hindu	Brahmin	Married	40	44	High School (Grade 9 & 10)	Higher secondary/ Equivalence	Unemployed	Clerical/ Shopkeeper/ Farmer	80000	Lower middle class	No	No	Not applicable	Not applicable	Not applicable	Not applicable	Not applicable	Not applicable	Not applicable	Not applicable	Not applicable	Not applicable	Not applicable	Not applicable	Not applicable	Not applicable	Not applicable	Not applicable	Not applicable	Not applicable	Not applicable	Not applicable	Not applicable	Not applicable	poor	Not Applicable	Not applicable	Not applicable	Not applicable
415	Urban	2	Mother	10	Male	Yes	Basic School	1	Nuclear	Hindu	Brahmin	Married	40	44	Higher secondary/ Equivalence	Higher secondary/ Equivalence	Unemployed	Semi-profession	200000	Lower middle class	No	No	Not applicable	Not applicable	Not applicable	Not applicable	Not applicable	Not applicable	Not applicable	Not applicable	Not applicable	Not applicable	Not applicable	Not applicable	Not applicable	Not applicable	Not applicable	Not applicable	Not applicable	Not applicable	Not applicable	Not applicable	Not applicable	Not applicable	poor	Not Applicable	Not applicable	Not applicable	Not applicable
416	Urban	3	Mother	10	Female	Yes	Basic School	1	Nuclear	Hindu	Janajati	Married	37	44	Post graduate/ Graduate	Post graduate/ Graduate	Semi-profession	Semi-profession	200000	Upper middle class	No	Yes	Everybody	No	No	No	No	Yes	No	No	No	No	Yes	Yes	Yes	Yes	Yes	Yes	Yes	Yes	Yes	No	Create awareness	Policies to be made for injury prevention	good	Not Applicable	Not applicable	Not applicable	Not applicable
417	Urban	3	Father	6	Male	Yes	Basic School	1	Nuclear	Hindu	Janajati	Married	37	44	Post graduate/ Graduate	Post graduate/ Graduate	Semi-profession	Semi-profession	200000	Upper middle class	No	Yes	Everybody	No	No	No	No	Yes	No	No	No	No	Yes	Yes	Yes	Yes	Yes	Yes	Yes	Yes	Yes	No	Create awareness	Policies to be made for injury prevention	good	Not Applicable	Not applicable	Not applicable	Not applicable
418	Urban	11	Father	11	Male	Yes	Secondary	1	Nuclear	Hindu	Janajati	Married	37	44	Post graduate/ Graduate	Post graduate/ Graduate	Semi-profession	Semi-profession	200000	Upper middle class	No	Yes	Everybody	No	No	No	No	Yes	No	No	No	No	Yes	Yes	Yes	Yes	Yes	Yes	Yes	Yes	Yes	No	Create awareness	Policies to be made for injury prevention	good	Not Applicable	Not applicable	Not applicable	Not applicable
419	Urban	3	Mother	15	Female	Yes	Secondary	0	Joint	Hindu	Brahmin	Married	40	44	Post graduate/ Graduate	Post graduate/ Graduate	Semi-profession	Semi-profession	200000	Upper middle class	No	No	Not applicable	Not applicable	Not applicable	Not applicable	Not applicable	Not applicable	Not applicable	Not applicable	Not applicable	Not applicable	Not applicable	Not applicable	Not applicable	Not applicable	Not applicable	Not applicable	Not applicable	Not applicable	Not applicable	Not applicable	Not applicable	Not applicable	poor	Not Applicable	Not applicable	Not applicable	Not applicable
420	Urban	2	Mother	16	Male	Yes	Higher-secondary	0	Joint	Hindu	Brahmin	Married	40	44	Post graduate/ Graduate	Post graduate/ Graduate	Semi-profession	Profession	200000	Upper class	No	Yes	Everybody	No	No	No	No	Yes	No	No	No	No	Yes	Yes	Yes	Yes	Yes	No	Yes	Yes	Yes	No	Create awareness	Policies to be made for injury prevention	good	Not Applicable	Not applicable	Not applicable	Not applicable
421	Urban	6	Father	9	Male	Yes	Basic School	1	Nuclear	Hindu	Brahmin	Married	40	44	Post graduate/ Graduate	Higher secondary/ Equivalence	Semi-profession	Clerical/ Shopkeeper/ Farmer	60000	Upper middle class	No	No	Not applicable	Not applicable	Not applicable	Not applicable	Not applicable	Not applicable	Not applicable	Not applicable	Not applicable	Not applicable	Not applicable	Not applicable	Not applicable	Not applicable	Not applicable	Not applicable	Not applicable	Not applicable	Not applicable	Not applicable	Not applicable	Not applicable	poor	Not Applicable	Not applicable	Not applicable	Not applicable
422	Urban	11	Father	13	Male	Yes	Secondary	1	Joint	Hindu	Janajati	Married	40	44	Post graduate/ Graduate	Post graduate/ Graduate	Profession	Profession	200000	Upper class	No	Yes	Everybody	Yes	No	No	No	No	No	No	No	No	Yes	Yes	Yes	Yes	Yes	No	No	No	No	No	Create awareness	Create awareness	poor	Not Applicable	Not applicable	Not applicable	Not applicable
423	Urban	11	Father	9	Female	Yes	Basic School	1	Nuclear	Hindu	Brahmin	Married	40	44	Post graduate/ Graduate	Higher secondary/ Equivalence	Semi-profession	Clerical/ Shopkeeper/ Farmer	60000	Upper middle class	No	No	Not applicable	Not applicable	Not applicable	Not applicable	Not applicable	Not applicable	Not applicable	Not applicable	Not applicable	Not applicable	Not applicable	Not applicable	Not applicable	Not applicable	Not applicable	Not applicable	Not applicable	Not applicable	Not applicable	Not applicable	Not applicable	Not applicable	poor	Not Applicable	Not applicable	Not applicable	Not applicable
424	Urban	3	Father	5	Female	Yes	Montessori/ Pre-school	1	Nuclear	Hindu	Chhetri	Married	45	44	Post graduate/ Graduate	Post graduate/ Graduate	Profession	Semi-profession	400000	Upper middle class	No	Yes	Children	Yes	Yes	Yes	Yes	No	Yes	Yes	Yes	No	No	Yes	Yes	Yes	No	No	Yes	Yes	Yes	No	Don't know	Don't know	good	Not Applicable	Not applicable	Not applicable	Not applicable
425	Urban	11	Father	6	Male	Yes	Basic School	1	Nuclear	Hindu	Janajati	Married	38	43	High School (Grade 9 & 10)	High School (Grade 9 & 10)	Clerical/ Shopkeeper/ Farmer	Clerical/ Shopkeeper/ Farmer	50000	Upper middle class	Yes	No	Not applicable	Not applicable	Not applicable	Not applicable	Not applicable	Not applicable	Not applicable	Not applicable	Not applicable	Not applicable	Not applicable	Not applicable	Not applicable	Not applicable	Not applicable	Not applicable	Not applicable	Not applicable	Not applicable	Not applicable	Not applicable	Not applicable	poor	No	Yes	No	No
426	Urban	6	Mother	15	Female	Yes	Secondary	1	Joint	Hindu	Janajati	Married	40	43	High School (Grade 9 & 10)	Higher secondary/ Equivalence	Unemployed	Clerical/ Shopkeeper/ Farmer	45000	Upper middle class	No	No	Not applicable	Not applicable	Not applicable	Not applicable	Not applicable	Not applicable	Not applicable	Not applicable	Not applicable	Not applicable	Not applicable	Not applicable	Not applicable	Not applicable	Not applicable	Not applicable	Not applicable	Not applicable	Not applicable	Not applicable	Not applicable	Not applicable	poor	Not Applicable	Not applicable	Not applicable	Not applicable
427	Urban	11	Mother	9	Male	Yes	Basic School	1	Nuclear	Hindu	Janajati	Married	40	43	Higher secondary/ Equivalence	Higher secondary/ Equivalence	Clerical/ Shopkeeper/ Farmer	Clerical/ Shopkeeper/ Farmer	40000	Upper middle class	No	No	Not applicable	Not applicable	Not applicable	Not applicable	Not applicable	Not applicable	Not applicable	Not applicable	Not applicable	Not applicable	Not applicable	Not applicable	Not applicable	Not applicable	Not applicable	Not applicable	Not applicable	Not applicable	Not applicable	Not applicable	Not applicable	Not applicable	poor	Not Applicable	Not applicable	Not applicable	Not applicable
428	Urban	3	Mother	9	Male	Yes	Basic School	1	Joint	Hindu	Brahmin	Married	38	43	Post graduate/ Graduate	Post graduate/ Graduate	Unemployed	Semi-profession	200000	Upper middle class	No	Yes	Everybody	No	No	No	No	Yes	No	No	No	No	Yes	Yes	Yes	Yes	Yes	Yes	Yes	Yes	Yes	No	Don't know	Don't know	good	Not Applicable	Not applicable	Not applicable	Not applicable
429	Urban	3	Mother	12	Male	Yes	Secondary	0	Nuclear	Hindu	Janajati	Married	35	43	Post graduate/ Graduate	Higher secondary/ Equivalence	Unemployed	Semi-profession	60000	Lower middle class	No	Yes	Everybody	No	No	No	No	Yes	No	No	No	No	Yes	Yes	Yes	Yes	No	No	No	Yes	No	No	Create awareness	Create awareness	poor	Not Applicable	Not applicable	Not applicable	Not applicable
430	Urban	3	Mother	6	Female	Yes	Basic School	1	Nuclear	Hindu	Chhetri	Married	38	43	Post graduate/ Graduate	Post graduate/ Graduate	Semi-profession	Semi-profession	200000	Upper middle class	No	Yes	Children	Yes	Yes	Yes	No	No	Yes	Yes	Yes	No	No	Yes	Yes	Yes	Yes	Yes	Yes	Yes	Yes	No	Counselling session for children at school	Create awareness	good	Not Applicable	Not applicable	Not applicable	Not applicable
431	Urban	6	Father	8	Male	Yes	Basic School	1	Nuclear	Hindu	Brahmin	Married	38	43	Post graduate/ Graduate	Post graduate/ Graduate	Unemployed	Profession	100000	Upper class	No	Yes	Everybody	Yes	Yes	Yes	Yes	Yes	Yes	Yes	No	Yes	Yes	Yes	Yes	Yes	Yes	Yes	Yes	Yes	Yes	No	Create awareness	Include a chapter about Injuries and is prevention in the school curriculum	good	Not Applicable	Not applicable	Not applicable	Not applicable
432	Urban	11	Father	15	Male	Yes	Secondary	0	Nuclear	Hindu	Brahmin	Married	38	43	Post graduate/ Graduate	Post graduate/ Graduate	Clerical/ Shopkeeper/ Farmer	Clerical/ Shopkeeper/ Farmer	50000	Upper middle class	Yes	No	Not applicable	Not applicable	Not applicable	Not applicable	Not applicable	Not applicable	Not applicable	Not applicable	Not applicable	Not applicable	Not applicable	Not applicable	Not applicable	Not applicable	Not applicable	Not applicable	Not applicable	Not applicable	Not applicable	Not applicable	Not applicable	Not applicable	poor	No	Yes	No	No
433	Urban	3	Father	3	Male	Yes	Montessori/ Pre-school	1	Nuclear	Hindu	Chhetri	Married	39	43	Post graduate/ Graduate	Post graduate/ Graduate	Semi-profession	Semi-profession	200000	Upper middle class	No	Yes	Children	Yes	Yes	Yes	No	No	Yes	Yes	Yes	No	No	Yes	Yes	Yes	Yes	Yes	Yes	Yes	Yes	No	Counselling session for children at school	Create awareness	good	Not Applicable	Not applicable	Not applicable	Not applicable
434	Urban	6	Mother	15	Male	Yes	Secondary	0	Joint	Hindu	Janajati	Married	40	43	Post graduate/ Graduate	Post graduate/ Graduate	Semi-profession	Clerical/ Shopkeeper/ Farmer	100000	Upper middle class	Yes	Yes	Children	No	Yes	Yes	No	No	No	Yes	Yes	No	No	Yes	Yes	Yes	No	No	No	Yes	No	No	Counselling session for children at school	Create awareness	poor	No	Yes	No	No
435	Urban	3	Mother	11	Male	Yes	Secondary	1	Joint	Hindu	Brahmin	Married	40	43	Post graduate/ Graduate	Post graduate/ Graduate	Semi-profession	Semi-profession	200000	Upper middle class	No	No	Not applicable	Not applicable	Not applicable	Not applicable	Not applicable	Not applicable	Not applicable	Not applicable	Not applicable	Not applicable	Not applicable	Not applicable	Not applicable	Not applicable	Not applicable	Not applicable	Not applicable	Not applicable	Not applicable	Not applicable	Not applicable	Not applicable	poor	Not Applicable	Not applicable	Not applicable	Not applicable
436	Urban	11	Father	10	Female	Yes	Secondary	1	Nuclear	Hindu	Janajati	Married	40	43	Post graduate/ Graduate	Post graduate/ Graduate	Semi-profession	Clerical/ Shopkeeper/ Farmer	70000	Upper middle class	No	Yes	Children	Yes	No	No	No	No	Yes	No	No	No	No	Yes	Yes	Yes	No	No	No	No	Yes	No	Counselling session for children at school	Create awareness	poor	Not Applicable	Not applicable	Not applicable	Not applicable
437	Urban	11	Father	15	Female	Yes	Secondary	2	Joint	Hindu	Brahmin	Married	40	42	High School (Grade 9 & 10)	Higher secondary/ Equivalence	Clerical/ Shopkeeper/ Farmer	Clerical/ Shopkeeper/ Farmer	40000	Upper middle class	No	No	Not applicable	Not applicable	Not applicable	Not applicable	Not applicable	Not applicable	Not applicable	Not applicable	Not applicable	Not applicable	Not applicable	Not applicable	Not applicable	Not applicable	Not applicable	Not applicable	Not applicable	Not applicable	Not applicable	Not applicable	Not applicable	Not applicable	poor	Not Applicable	Not applicable	Not applicable	Not applicable
438	Urban	2	Mother	8	Female	Yes	Basic School	0	Joint	Hindu	Janajati	Married	40	42	Post graduate/ Graduate	Post graduate/ Graduate	Semi-profession	Semi-profession	150000	Lower middle class	No	Yes	Children	Yes	Yes	Yes	Yes	No	No	Yes	No	No	No	Yes	Yes	Yes	Yes	Yes	Yes	Yes	No	No	Create awareness	Don't know	good	Not Applicable	Not applicable	Not applicable	Not applicable
439	Urban	2	Mother	12	Female	Yes	Secondary	0	Joint	Hindu	Brahmin	Married	36	41	Post graduate/ Graduate	Post graduate/ Graduate	Unemployed	Semi-profession	50000	Lower middle class	No	Yes	Everybody	No	No	No	No	Yes	No	No	No	No	Yes	Yes	Yes	Yes	Yes	Yes	Yes	Yes	Yes	No	Create awareness	Create awareness	good	Not Applicable	Not applicable	Not applicable	Not applicable
440	Urban	11	Father	14	Male	Yes	Secondary	0	Nuclear	Hindu	Brahmin	Married	39	40	Literate (without any formal Education)	Higher secondary/ Equivalence	Clerical/ Shopkeeper/ Farmer	Semi-profession	50000	Upper middle class	Yes	Yes	Children	No	Yes	Yes	Yes	No	Yes	Yes	Yes	No	No	Yes	Yes	No	No	No	No	Yes	No	No	Create awareness	Proper roads construction	good	No	Yes	No	No
441	Urban	11	Mother	9	Female	Yes	Basic School	1	Joint	Hindu	Dalit	Married	36	40	Middle School (Grade 6, 7 & 8)	Literate (without any formal Education)	Unemployed	Clerical/ Shopkeeper/ Farmer	30000	Upper middle class	Yes	No	Not applicable	Not applicable	Not applicable	Not applicable	Not applicable	Not applicable	Not applicable	Not applicable	Not applicable	Not applicable	Not applicable	Not applicable	Not applicable	Not applicable	Not applicable	Not applicable	Not applicable	Not applicable	Not applicable	Not applicable	Not applicable	Not applicable	poor	No	Yes	No	No
442	Urban	2	Mother	9	Male	Yes	Basic School	1	Joint	Hindu	Dalit	Married	36	40	Middle School (Grade 6, 7 & 8)	Literate (without any formal Education)	Unemployed	Clerical/ Shopkeeper/ Farmer	30000	Upper middle class	Yes	No	Not applicable	Not applicable	Not applicable	Not applicable	Not applicable	Not applicable	Not applicable	Not applicable	Not applicable	Not applicable	Not applicable	Not applicable	Not applicable	Not applicable	Not applicable	Not applicable	Not applicable	Not applicable	Not applicable	Not applicable	Not applicable	Not applicable	poor	No	Yes	No	No
443	Urban	6	Mother	10	Female	Yes	Secondary	0	Nuclear	Hindu	Janajati	Married	37	40	High School (Grade 9 & 10)	Higher secondary/ Equivalence	Clerical/ Shopkeeper/ Farmer	Clerical/ Shopkeeper/ Farmer	40000	Upper middle class	No	No	Not applicable	Not applicable	Not applicable	Not applicable	Not applicable	Not applicable	Not applicable	Not applicable	Not applicable	Not applicable	Not applicable	Not applicable	Not applicable	Not applicable	Not applicable	Not applicable	Not applicable	Not applicable	Not applicable	Not applicable	Not applicable	Not applicable	poor	Not Applicable	Not applicable	Not applicable	Not applicable
444	Urban	2	Mother	9	Female	Yes	Basic School	1	Joint	Hindu	Brahmin	Married	35	40	High School (Grade 9 & 10)	Higher secondary/ Equivalence	Clerical/ Shopkeeper/ Farmer	Clerical/ Shopkeeper/ Farmer	40000	Lower middle class	Yes	No	Not applicable	Not applicable	Not applicable	Not applicable	Not applicable	Not applicable	Not applicable	Not applicable	Not applicable	Not applicable	Not applicable	Not applicable	Not applicable	Not applicable	Not applicable	Not applicable	Not applicable	Not applicable	Not applicable	Not applicable	Not applicable	Not applicable	poor	No	No	No	Yes
445	Urban	11	Mother	10	Female	Yes	Secondary	0	Nuclear	Hindu	Janajati	Married	37	40	High School (Grade 9 & 10)	Higher secondary/ Equivalence	Clerical/ Shopkeeper/ Farmer	Clerical/ Shopkeeper/ Farmer	40000	Upper middle class	No	No	Not applicable	Not applicable	Not applicable	Not applicable	Not applicable	Not applicable	Not applicable	Not applicable	Not applicable	Not applicable	Not applicable	Not applicable	Not applicable	Not applicable	Not applicable	Not applicable	Not applicable	Not applicable	Not applicable	Not applicable	Not applicable	Not applicable	poor	Not Applicable	Not applicable	Not applicable	Not applicable
446	Urban	11	Mother	10	Male	Yes	Secondary	2	Nuclear	Hindu	Janajati	Married	37	40	High School (Grade 9 & 10)	High School (Grade 9 & 10)	Unemployed	Clerical/ Shopkeeper/ Farmer	50000	Upper middle class	No	No	Not applicable	Not applicable	Not applicable	Not applicable	Not applicable	Not applicable	Not applicable	Not applicable	Not applicable	Not applicable	Not applicable	Not applicable	Not applicable	Not applicable	Not applicable	Not applicable	Not applicable	Not applicable	Not applicable	Not applicable	Not applicable	Not applicable	poor	Not Applicable	Not applicable	Not applicable	Not applicable
447	Urban	6	Mother	13	Female	Yes	Secondary	1	Nuclear	Hindu	Janajati	Married	37	40	High School (Grade 9 & 10)	High School (Grade 9 & 10)	Unemployed	Clerical/ Shopkeeper/ Farmer	50000	Upper middle class	No	No	Not applicable	Not applicable	Not applicable	Not applicable	Not applicable	Not applicable	Not applicable	Not applicable	Not applicable	Not applicable	Not applicable	Not applicable	Not applicable	Not applicable	Not applicable	Not applicable	Not applicable	Not applicable	Not applicable	Not applicable	Not applicable	Not applicable	poor	Not Applicable	Not applicable	Not applicable	Not applicable
448	Urban	6	Mother	7	Male	Yes	Basic School	2	Joint	Hindu	Janajati	Married	38	40	Higher secondary/ Equivalence	Higher secondary/ Equivalence	Unemployed	Clerical/ Shopkeeper/ Farmer	60000	Upper middle class	No	No	Not applicable	Not applicable	Not applicable	Not applicable	Not applicable	Not applicable	Not applicable	Not applicable	Not applicable	Not applicable	Not applicable	Not applicable	Not applicable	Not applicable	Not applicable	Not applicable	Not applicable	Not applicable	Not applicable	Not applicable	Not applicable	Not applicable	poor	Not Applicable	Not applicable	Not applicable	Not applicable
449	Urban	11	Mother	13	Male	Yes	Secondary	1	Nuclear	Hindu	Janajati	Married	38	40	Higher secondary/ Equivalence	Higher secondary/ Equivalence	Clerical/ Shopkeeper/ Farmer	Clerical/ Shopkeeper/ Farmer	40000	Upper middle class	Yes	No	Not applicable	Not applicable	Not applicable	Not applicable	Not applicable	Not applicable	Not applicable	Not applicable	Not applicable	Not applicable	Not applicable	Not applicable	Not applicable	Not applicable	Not applicable	Not applicable	Not applicable	Not applicable	Not applicable	Not applicable	Not applicable	Not applicable	poor	No	Yes	No	No
450	Urban	11	Mother	4	Male	Yes	Montessori/ Pre-school	1	Nuclear	Hindu	Brahmin	Married	36	40	Higher secondary/ Equivalence	Higher secondary/ Equivalence	Clerical/ Shopkeeper/ Farmer	Semi-profession	60000	Upper middle class	Yes	No	Not applicable	Not applicable	Not applicable	Not applicable	Not applicable	Not applicable	Not applicable	Not applicable	Not applicable	Not applicable	Not applicable	Not applicable	Not applicable	Not applicable	Not applicable	Not applicable	Not applicable	Not applicable	Not applicable	Not applicable	Not applicable	Not applicable	poor	No	Yes	No	No
451	Urban	11	Mother	12	Female	Yes	Secondary	1	Joint	Hindu	Chhetri	Married	35	40	Higher secondary/ Equivalence	Post graduate/ Graduate	Unemployed	Clerical/ Shopkeeper/ Farmer	60000	Upper middle class	No	Yes	Everybody	No	No	No	No	Yes	Yes	Yes	No	No	No	Yes	No	No	No	No	No	Yes	Yes	No	Don't know	Don't know	poor	Not Applicable	Not applicable	Not applicable	Not applicable
452	Urban	11	Mother	7	Female	Yes	Basic School	2	Joint	Hindu	Janajati	Married	38	40	Higher secondary/ Equivalence	Higher secondary/ Equivalence	Unemployed	Clerical/ Shopkeeper/ Farmer	60000	Upper middle class	No	Yes	Children and elderly	No	No	No	No	Yes	No	No	No	No	Yes	Yes	Yes	No	No	No	No	Yes	Yes	No	Counselling session for children at school	Create awareness	poor	Not Applicable	Not applicable	Not applicable	Not applicable
453	Urban	2	Mother	6	Male	Yes	Basic School	1	Joint	Hindu	Brahmin	Married	36	40	Higher secondary/ Equivalence	Higher secondary/ Equivalence	Clerical/ Shopkeeper/ Farmer	Clerical/ Shopkeeper/ Farmer	60000	Lower middle class	No	Yes	Children	No	No	No	No	Yes	No	No	No	No	Yes	Yes	Yes	Yes	No	No	Yes	Yes	Yes	No	Don't know	Don't know	poor	Not Applicable	Not applicable	Not applicable	Not applicable
454	Urban	2	Mother	10	Female	Yes	Secondary	1	Nuclear	Hindu	Janajati	Married	36	40	Higher secondary/ Equivalence	Higher secondary/ Equivalence	Unemployed	Skilled worker	40000	Lower middle class	No	No	Not applicable	Not applicable	Not applicable	Not applicable	Not applicable	Not applicable	Not applicable	Not applicable	Not applicable	Not applicable	Not applicable	Not applicable	Not applicable	Not applicable	Not applicable	Not applicable	Not applicable	Not applicable	Not applicable	Not applicable	Not applicable	Not applicable	poor	Not Applicable	Not applicable	Not applicable	Not applicable
455	Urban	3	Mother	10	Male	Yes	Basic School	0	Nuclear	Hindu	Janajati	Married	35	40	Higher secondary/ Equivalence	Post graduate/ Graduate	Unemployed	Semi-profession	60000	Lower middle class	No	Yes	Children	No	Yes	Yes	No	No	Yes	Yes	Yes	No	No	Yes	Yes	No	No	No	No	Yes	Yes	No	Don't know	Include a chapter about Injuries and is prevention in the school curriculum	poor	Not Applicable	Not applicable	Not applicable	Not applicable
456	Urban	3	Father	12	Female	Yes	Secondary	1	Joint	Hindu	Chhetri	Married	35	40	Higher secondary/ Equivalence	Post graduate/ Graduate	Unemployed	Semi-profession	100000	Upper middle class	Yes	No	Not applicable	Not applicable	Not applicable	Not applicable	Not applicable	Not applicable	Not applicable	Not applicable	Not applicable	Not applicable	Not applicable	Not applicable	Not applicable	Not applicable	Not applicable	Not applicable	Not applicable	Not applicable	Not applicable	Not applicable	Not applicable	Not applicable	poor	No	Yes	No	No
457	Urban	11	Father	10	Male	Yes	Secondary	1	Nuclear	Hindu	Janajati	Married	36	40	Higher secondary/ Equivalence	Higher secondary/ Equivalence	Clerical/ Shopkeeper/ Farmer	Skilled worker	50000	Upper middle class	Yes	No	Not applicable	Not applicable	Not applicable	Not applicable	Not applicable	Not applicable	Not applicable	Not applicable	Not applicable	Not applicable	Not applicable	Not applicable	Not applicable	Not applicable	Not applicable	Not applicable	Not applicable	Not applicable	Not applicable	Not applicable	Not applicable	Not applicable	poor	Yes	No	No	No
458	Urban	11	Father	9	Female	Yes	Basic School	1	Nuclear	Hindu	Brahmin	Married	35	40	Higher secondary/ Equivalence	Higher secondary/ Equivalence	Unemployed	Clerical/ Shopkeeper/ Farmer	60000	Upper middle class	No	No	Not applicable	Not applicable	Not applicable	Not applicable	Not applicable	Not applicable	Not applicable	Not applicable	Not applicable	Not applicable	Not applicable	Not applicable	Not applicable	Not applicable	Not applicable	Not applicable	Not applicable	Not applicable	Not applicable	Not applicable	Not applicable	Not applicable	poor	Not Applicable	Not applicable	Not applicable	Not applicable
459	Urban	11	Father	12	Female	Yes	Secondary	1	Joint	Hindu	Chhetri	Married	35	40	Higher secondary/ Equivalence	Post graduate/ Graduate	Unemployed	Semi-profession	100000	Upper middle class	Yes	No	Not applicable	Not applicable	Not applicable	Not applicable	Not applicable	Not applicable	Not applicable	Not applicable	Not applicable	Not applicable	Not applicable	Not applicable	Not applicable	Not applicable	Not applicable	Not applicable	Not applicable	Not applicable	Not applicable	Not applicable	Not applicable	Not applicable	poor	No	Yes	No	No
460	Urban	3	Mother	5	Male	Yes	Montessori/ Pre-school	1	Nuclear	Hindu	Chhetri	Married	39	40	Post graduate/ Graduate	Post graduate/ Graduate	Unemployed	Semi-profession	100000	Upper middle class	No	No	Not applicable	Not applicable	Not applicable	Not applicable	Not applicable	Not applicable	Not applicable	Not applicable	Not applicable	Not applicable	Not applicable	Not applicable	Not applicable	Not applicable	Not applicable	Not applicable	Not applicable	Not applicable	Not applicable	Not applicable	Not applicable	Not applicable	poor	Not Applicable	Not applicable	Not applicable	Not applicable
461	Urban	3	Mother	6	Female	Yes	Basic School	1	Nuclear	Hindu	Brahmin	Married	34	40	Post graduate/ Graduate	Post graduate/ Graduate	Unemployed	Clerical/ Shopkeeper/ Farmer	50000	Upper middle class	No	Yes	Children	Yes	Yes	Yes	No	No	Yes	Yes	No	No	No	Yes	Yes	No	No	No	No	Yes	Yes	No	Counselling session for children at school	Include a chapter about Injuries and is prevention in the school curriculum	good	Not Applicable	Not applicable	Not applicable	Not applicable
462	Urban	3	Mother	7	Female	Yes	Basic School	1	Joint	Hindu	Brahmin	Married	34	40	Post graduate/ Graduate	Post graduate/ Graduate	Unemployed	Clerical/ Shopkeeper/ Farmer	50000	Upper middle class	No	No	Not applicable	Not applicable	Not applicable	Not applicable	Not applicable	Not applicable	Not applicable	Not applicable	Not applicable	Not applicable	Not applicable	Not applicable	Not applicable	Not applicable	Not applicable	Not applicable	Not applicable	Not applicable	Not applicable	Not applicable	Not applicable	Not applicable	poor	Not Applicable	Not applicable	Not applicable	Not applicable
463	Urban	3	Mother	8	Female	Yes	Basic School	0	Nuclear	Hindu	Brahmin	Married	37	40	Post graduate/ Graduate	Post graduate/ Graduate	Semi-profession	Semi-profession	200000	Upper middle class	No	Yes	Children	Yes	Yes	Yes	Yes	No	Yes	Yes	Yes	No	No	Yes	Yes	Yes	No	No	Yes	Yes	Yes	No	Create awareness	Policies to be made for injury prevention	good	Not Applicable	Not applicable	Not applicable	Not applicable
464	Urban	2	Mother	8	Female	Yes	Basic School	1	Nuclear	Hindu	Brahmin	Married	35	40	Post graduate/ Graduate	Post graduate/ Graduate	Semi-profession	Semi-profession	100000	Lower middle class	No	Yes	Children and elderly	Yes	Yes	No	No	No	Yes	Yes	No	No	Yes	Yes	No	No	No	No	No	Yes	Yes	No	Don't know	Don't know	poor	Not Applicable	Not applicable	Not applicable	Not applicable
465	Urban	6	Mother	2	Male	No	Not applicable	1	Joint	Hindu	Brahmin	Married	36	40	Post graduate/ Graduate	Post graduate/ Graduate	Profession	Semi-profession	200000	Upper middle class	No	Yes	Children	Yes	No	No	No	No	Yes	Yes	No	No	No	Yes	Yes	No	No	No	No	Yes	Yes	No	Counselling session for children at school	Policies to be made for injury prevention	good	Not Applicable	Not applicable	Not applicable	Not applicable
466	Urban	2	Mother	5	Male	Yes	Montessori/ Pre-school	0	Joint	Hindu	Chhetri	Married	37	40	Post graduate/ Graduate	Post graduate/ Graduate	Profession	Semi-profession	200000	Lower middle class	Yes	Yes	Everybody	No	No	No	No	Yes	No	No	No	Yes	No	Yes	Yes	Yes	Yes	Yes	Yes	No	Yes	No	Counselling session for children at school	Policies to be made for injury prevention	good	No	Yes	No	No
467	Urban	3	Mother	15	Female	Yes	Secondary	1	Joint	Hindu	Brahmin	Married	36	40	Post graduate/ Graduate	Post graduate/ Graduate	Unemployed	Semi-profession	100000	Upper middle class	No	No	Not applicable	Not applicable	Not applicable	Not applicable	Not applicable	Not applicable	Not applicable	Not applicable	Not applicable	Not applicable	Not applicable	Not applicable	Not applicable	Not applicable	Not applicable	Not applicable	Not applicable	Not applicable	Not applicable	Not applicable	Not applicable	Not applicable	poor	Not Applicable	Not applicable	Not applicable	Not applicable
468	Urban	6	Mother	7	Female	Yes	Basic School	1	Nuclear	Hindu	Janajati	Married	32	40	Post graduate/ Graduate	Post graduate/ Graduate	Semi-profession	Semi-profession	100000	Upper middle class	No	No	Not applicable	Not applicable	Not applicable	Not applicable	Not applicable	Not applicable	Not applicable	Not applicable	Not applicable	Not applicable	Not applicable	Not applicable	Not applicable	Not applicable	Not applicable	Not applicable	Not applicable	Not applicable	Not applicable	Not applicable	Not applicable	Not applicable	poor	Not Applicable	Not applicable	Not applicable	Not applicable
469	Urban	11	Mother	2	Female	No	Not applicable	1	Nuclear	Hindu	Janajati	Married	35	40	Post graduate/ Graduate	Post graduate/ Graduate	Semi-profession	Semi-profession	80000	Upper middle class	No	Yes	Everybody	No	No	No	No	Yes	Yes	Yes	No	Yes	Yes	Yes	No	No	No	No	Yes	Yes	Yes	No	Create awareness	Create awareness	good	Not Applicable	Not applicable	Not applicable	Not applicable
470	Urban	11	Mother	5	Female	Yes	Montessori/ Pre-school	1	Joint	Hindu	Brahmin	Married	36	40	Post graduate/ Graduate	Post graduate/ Graduate	Profession	Semi-profession	200000	Upper middle class	No	Yes	Children	Yes	No	No	No	No	Yes	Yes	No	No	No	Yes	Yes	No	No	No	No	Yes	Yes	No	Counselling session for children at school	Policies to be made for injury prevention	good	Not Applicable	Not applicable	Not applicable	Not applicable
471	Urban	2	Mother	5	Female	Yes	Montessori/ Pre-school	0	Joint	Hindu	Brahmin	Married	35	40	Post graduate/ Graduate	Post graduate/ Graduate	Semi-profession	Semi-profession	200000	Lower middle class	No	Yes	Children and elderly	Yes	No	No	No	No	Yes	Yes	No	No	No	Yes	Yes	Yes	Yes	Yes	Yes	Yes	Yes	No	Counselling session for children at school	Policies to be made for injury prevention	good	Not Applicable	Not applicable	Not applicable	Not applicable
472	Urban	2	Mother	1	Female	No	Not applicable	1	Nuclear	Hindu	Janajati	Married	32	40	Post graduate/ Graduate	Post graduate/ Graduate	Unemployed	Profession	100000	Upper class	No	Yes	disabled children	Yes	No	No	No	No	Yes	No	No	No	No	Yes	No	No	No	No	No	No	Yes	No	Don't know	Don't know	poor	Not Applicable	Not applicable	Not applicable	Not applicable
473	Urban	2	Mother	13	Male	Yes	Secondary	0	Joint	Hindu	Brahmin	Married	35	40	Post graduate/ Graduate	Post graduate/ Graduate	Skilled worker	Clerical/ Shopkeeper/ Farmer	60000	Lower middle class	No	Yes	Children	Yes	Yes	Yes	No	No	Yes	Yes	No	No	No	Yes	Yes	Yes	Yes	No	No	Yes	Yes	No	Counselling session for children at school	Include a chapter about Injuries and is prevention in the school curriculum	good	Not Applicable	Not applicable	Not applicable	Not applicable
474	Urban	2	Mother	6	Male	Yes	Basic School	0	Joint	Hindu	Janajati	Married	35	40	Post graduate/ Graduate	Post graduate/ Graduate	Semi-profession	Semi-profession	100000	Lower middle class	No	Yes	Children	No	Yes	Yes	Yes	No	Yes	Yes	No	No	No	Yes	No	No	No	No	Yes	Yes	Yes	No	Create awareness	Proper roads construction	good	Not Applicable	Not applicable	Not applicable	Not applicable
475	Urban	3	Father	2	Male	No	Not applicable	1	Nuclear	Hindu	Chhetri	Married	39	40	Post graduate/ Graduate	Post graduate/ Graduate	Unemployed	Semi-profession	100000	Upper middle class	No	No	Not applicable	Not applicable	Not applicable	Not applicable	Not applicable	Not applicable	Not applicable	Not applicable	Not applicable	Not applicable	Not applicable	Not applicable	Not applicable	Not applicable	Not applicable	Not applicable	Not applicable	Not applicable	Not applicable	Not applicable	Not applicable	Not applicable	poor	Not Applicable	Not applicable	Not applicable	Not applicable
476	Urban	3	Father	3	Male	Yes	Playgroup	1	Nuclear	Hindu	Brahmin	Married	35	40	Post graduate/ Graduate	Post graduate/ Graduate	Unemployed	Clerical/ Shopkeeper/ Farmer	50000	Upper middle class	No	No	Not applicable	Not applicable	Not applicable	Not applicable	Not applicable	Not applicable	Not applicable	Not applicable	Not applicable	Not applicable	Not applicable	Not applicable	Not applicable	Not applicable	Not applicable	Not applicable	Not applicable	Not applicable	Not applicable	Not applicable	Not applicable	Not applicable	poor	Not Applicable	Not applicable	Not applicable	Not applicable
477	Urban	3	Father	7	Female	Yes	Basic School	0	Joint	Hindu	Janajati	Married	35	40	Post graduate/ Graduate	Post graduate/ Graduate	Semi-profession	Semi-profession	150000	Upper middle class	No	Yes	Children and elderly	Yes	Yes	Yes	Yes	No	Yes	Yes	No	Yes	No	Yes	No	No	No	No	No	Yes	Yes	No	Counselling session for children at school	Include a chapter about Injuries and is prevention in the school curriculum	good	Not Applicable	Not applicable	Not applicable	Not applicable
478	Urban	2	Father	2	Male	No	Not applicable	1	Joint	Hindu	Brahmin	Married	35	40	Post graduate/ Graduate	Post graduate/ Graduate	Semi-profession	Semi-profession	100000	Lower middle class	No	Yes	Children	Yes	No	No	No	No	Yes	Yes	No	No	No	Yes	Yes	No	Yes	Yes	No	Yes	Yes	No	Create awareness	Include a chapter about Injuries and is prevention in the school curriculum	good	Not Applicable	Not applicable	Not applicable	Not applicable
479	Urban	3	Father	8	Female	Yes	Basic School	1	Nuclear	Hindu	Janajati	Married	35	40	Post graduate/ Graduate	Post graduate/ Graduate	Unemployed	Semi-profession	150000	Upper middle class	No	No	Not applicable	Not applicable	Not applicable	Not applicable	Not applicable	Not applicable	Not applicable	Not applicable	Not applicable	Not applicable	Not applicable	Not applicable	Not applicable	Not applicable	Not applicable	Not applicable	Not applicable	Not applicable	Not applicable	Not applicable	Not applicable	Not applicable	poor	Not Applicable	Not applicable	Not applicable	Not applicable
480	Urban	3	Father	4	Female	Yes	Montessori/ Pre-school	0	Joint	Hindu	Janajati	Married	30	40	Post graduate/ Graduate	Post graduate/ Graduate	Unemployed	Profession	200000	Upper class	No	Yes	Elderly	Yes	No	No	No	No	Yes	Yes	No	Yes	No	Yes	No	No	No	No	No	No	Yes	No	Counselling session for children at school	Policies to be made for injury prevention	good	Not Applicable	Not applicable	Not applicable	Not applicable
481	Urban	6	Father	12	Male	Yes	Secondary	1	Joint	Hindu	Brahmin	Married	36	40	Post graduate/ Graduate	Post graduate/ Graduate	Unemployed	Semi-profession	100000	Upper middle class	No	No	Not applicable	Not applicable	Not applicable	Not applicable	Not applicable	Not applicable	Not applicable	Not applicable	Not applicable	Not applicable	Not applicable	Not applicable	Not applicable	Not applicable	Not applicable	Not applicable	Not applicable	Not applicable	Not applicable	Not applicable	Not applicable	Not applicable	poor	Not Applicable	Not applicable	Not applicable	Not applicable
482	Urban	3	Father	8	Female	Yes	Basic School	1	Nuclear	Hindu	Janajati	Married	37	40	Post graduate/ Graduate	Post graduate/ Graduate	Unemployed	Semi-profession	100000	Upper middle class	No	Yes	Children	Yes	Yes	Yes	No	No	Yes	Yes	No	No	No	Yes	No	No	No	No	No	Yes	No	No	Create awareness	Create awareness	poor	Not Applicable	Not applicable	Not applicable	Not applicable
483	Urban	6	Father	10	Male	Yes	Secondary	1	Joint	Hindu	Janajati	Married	39	40	Post graduate/ Graduate	Post graduate/ Graduate	Semi-profession	Semi-profession	70000	Upper middle class	No	Yes	Children	Yes	No	No	No	No	No	Yes	Yes	No	No	Yes	Yes	No	No	No	No	Yes	Yes	No	Create awareness	Include a chapter about Injuries and is prevention in the school curriculum	poor	Not Applicable	Not applicable	Not applicable	Not applicable
484	Urban	11	Father	10	Male	Yes	Secondary	0	Joint	Hindu	Janajati	Married	36	40	Post graduate/ Graduate	Higher secondary/ Equivalence	Semi-profession	Clerical/ Shopkeeper/ Farmer	60000	Upper middle class	No	No	Not applicable	Not applicable	Not applicable	Not applicable	Not applicable	Not applicable	Not applicable	Not applicable	Not applicable	Not applicable	Not applicable	Not applicable	Not applicable	Not applicable	Not applicable	Not applicable	Not applicable	Not applicable	Not applicable	Not applicable	Not applicable	Not applicable	poor	Not Applicable	Not applicable	Not applicable	Not applicable
485	Urban	11	Father	8	Female	Yes	Basic School	1	Nuclear	Hindu	Janajati	Married	35	40	Post graduate/ Graduate	Post graduate/ Graduate	Unemployed	Semi-profession	150000	Upper middle class	No	No	Not applicable	Not applicable	Not applicable	Not applicable	Not applicable	Not applicable	Not applicable	Not applicable	Not applicable	Not applicable	Not applicable	Not applicable	Not applicable	Not applicable	Not applicable	Not applicable	Not applicable	Not applicable	Not applicable	Not applicable	Not applicable	Not applicable	poor	Not Applicable	Not applicable	Not applicable	Not applicable
486	Urban	11	Father	4	Female	Yes	Montessori/ Pre-school	0	Joint	Hindu	Janajati	Married	30	40	Post graduate/ Graduate	Post graduate/ Graduate	Unemployed	Profession	200000	Upper class	No	Yes	Elderly	Yes	No	No	No	No	Yes	Yes	No	Yes	No	Yes	No	No	No	No	No	No	Yes	No	Counselling session for children at school	Policies to be made for injury prevention	good	Not Applicable	Not applicable	Not applicable	Not applicable
487	Urban	3	Mother	9	Female	Yes	Basic School	1	Joint	Hindu	Janajati	Married	35	39	Higher secondary/ Equivalence	Post graduate/ Graduate	Unemployed	Clerical/ Shopkeeper/ Farmer	60000	Upper middle class	No	No	Not applicable	Not applicable	Not applicable	Not applicable	Not applicable	Not applicable	Not applicable	Not applicable	Not applicable	Not applicable	Not applicable	Not applicable	Not applicable	Not applicable	Not applicable	Not applicable	Not applicable	Not applicable	Not applicable	Not applicable	Not applicable	Not applicable	poor	Not Applicable	Not applicable	Not applicable	Not applicable
488	Urban	11	Mother	9	Female	Yes	Basic School	1	Joint	Hindu	Janajati	Married	35	39	Higher secondary/ Equivalence	Post graduate/ Graduate	Unemployed	Clerical/ Shopkeeper/ Farmer	60000	Upper middle class	No	Yes	Children	Yes	Yes	No	No	No	No	Yes	Yes	No	No	Yes	Yes	Yes	No	No	No	No	Yes	No	Create awareness	Create awareness	poor	Not Applicable	Not applicable	Not applicable	Not applicable
489	Urban	6	Father	1	Male	No	Not applicable	1	Nuclear	Hindu	Janajati	Married	33	39	Post graduate/ Graduate	Post graduate/ Graduate	Semi-profession	Profession	200000	Upper class	No	Yes	Children	Yes	Yes	Yes	Yes	No	Yes	Yes	No	No	No	Yes	Yes	No	No	No	Yes	Yes	Yes	No	Counselling session for children at school	Policies to be made for injury prevention	good	Not Applicable	Not applicable	Not applicable	Not applicable
490	Urban	6	Father	1	Male	No	Not applicable	1	Joint	Hindu	Janajati	Married	34	39	Post graduate/ Graduate	Post graduate/ Graduate	Profession	Profession	200000	Upper class	No	Yes	Children	Yes	Yes	Yes	No	No	Yes	Yes	No	No	No	Yes	Yes	Yes	No	No	No	Yes	Yes	No	Counselling session for children at school	Include a chapter about Injuries and is prevention in the school curriculum	good	Not Applicable	Not applicable	Not applicable	Not applicable
491	Urban	11	Father	2	Female	No	Not applicable	1	Joint	Hindu	Janajati	Married	34	39	Post graduate/ Graduate	Post graduate/ Graduate	Profession	Profession	200000	Upper class	No	Yes	Children	Yes	Yes	Yes	No	No	Yes	Yes	No	No	No	Yes	Yes	Yes	No	No	No	Yes	Yes	No	Counselling session for children at school	Include a chapter about Injuries and is prevention in the school curriculum	good	Not Applicable	Not applicable	Not applicable	Not applicable
492	Urban	2	Father	7	Female	Yes	Basic School	1	Nuclear	Hindu	Brahmin	Married	35	38	Illiterate	Primary School ( Grade 1-5)	Clerical/ Shopkeeper/ Farmer	Clerical/ Shopkeeper/ Farmer	30000	Upper middle class	No	No	Not applicable	Not applicable	Not applicable	Not applicable	Not applicable	Not applicable	Not applicable	Not applicable	Not applicable	Not applicable	Not applicable	Not applicable	Not applicable	Not applicable	Not applicable	Not applicable	Not applicable	Not applicable	Not applicable	Not applicable	Not applicable	Not applicable	poor	Not Applicable	Not applicable	Not applicable	Not applicable
493	Urban	2	Mother	10	Female	Yes	Basic School	1	Nuclear	Hindu	Janajati	Married	34	38	Middle School (Grade 6, 7 & 8)	Higher secondary/ Equivalence	Unemployed	Clerical/ Shopkeeper/ Farmer	40000	Lower middle class	No	No	Not applicable	Not applicable	Not applicable	Not applicable	Not applicable	Not applicable	Not applicable	Not applicable	Not applicable	Not applicable	Not applicable	Not applicable	Not applicable	Not applicable	Not applicable	Not applicable	Not applicable	Not applicable	Not applicable	Not applicable	Not applicable	Not applicable	poor	Not Applicable	Not applicable	Not applicable	Not applicable
494	Urban	6	Mother	7	Female	Yes	Basic School	2	Nuclear	Hindu	Janajati	Married	35	38	High School (Grade 9 & 10)	Higher secondary/ Equivalence	Unemployed	Unskilled worker	60000	Upper middle class	No	No	Not applicable	Not applicable	Not applicable	Not applicable	Not applicable	Not applicable	Not applicable	Not applicable	Not applicable	Not applicable	Not applicable	Not applicable	Not applicable	Not applicable	Not applicable	Not applicable	Not applicable	Not applicable	Not applicable	Not applicable	Not applicable	Not applicable	poor	Not Applicable	Not applicable	Not applicable	Not applicable
495	Urban	11	Father	10	Male	Yes	Secondary	0	Joint	Hindu	Dalit	Married	35	38	High School (Grade 9 & 10)	Higher secondary/ Equivalence	Clerical/ Shopkeeper/ Farmer	Unskilled worker	50000	Upper middle class	No	No	Not applicable	Not applicable	Not applicable	Not applicable	Not applicable	Not applicable	Not applicable	Not applicable	Not applicable	Not applicable	Not applicable	Not applicable	Not applicable	Not applicable	Not applicable	Not applicable	Not applicable	Not applicable	Not applicable	Not applicable	Not applicable	Not applicable	poor	Not Applicable	Not applicable	Not applicable	Not applicable
496	Urban	11	Mother	9	Female	Yes	Basic School	1	Joint	Hindu	Janajati	Married	35	38	Higher secondary/ Equivalence	Post graduate/ Graduate	Unemployed	Clerical/ Shopkeeper/ Farmer	60000	Upper middle class	No	No	Not applicable	Not applicable	Not applicable	Not applicable	Not applicable	Not applicable	Not applicable	Not applicable	Not applicable	Not applicable	Not applicable	Not applicable	Not applicable	Not applicable	Not applicable	Not applicable	Not applicable	Not applicable	Not applicable	Not applicable	Not applicable	Not applicable	poor	Not Applicable	Not applicable	Not applicable	Not applicable
497	Urban	11	Mother	8	Female	Yes	Basic School	0	Nuclear	Hindu	Dalit	Married	36	38	Higher secondary/ Equivalence	Higher secondary/ Equivalence	Skilled worker	Unskilled worker	70000	Upper middle class	Yes	Yes	disabled children	Yes	No	No	No	No	Yes	No	No	Yes	No	Yes	No	No	No	No	No	No	Yes	No	Create awareness	Create awareness	poor	Yes	No	No	No
498	Urban	11	Father	2	Male	No	Not applicable	1	Nuclear	Hindu	Brahmin	Married	34	38	Higher secondary/ Equivalence	Higher secondary/ Equivalence	Unemployed	Clerical/ Shopkeeper/ Farmer	40000	Upper middle class	No	No	Not applicable	Not applicable	Not applicable	Not applicable	Not applicable	Not applicable	Not applicable	Not applicable	Not applicable	Not applicable	Not applicable	Not applicable	Not applicable	Not applicable	Not applicable	Not applicable	Not applicable	Not applicable	Not applicable	Not applicable	Not applicable	Not applicable	poor	Not Applicable	Not applicable	Not applicable	Not applicable
499	Urban	11	Father	13	Female	Yes	Secondary	1	Nuclear	Hindu	Janajati	Married	35	38	Higher secondary/ Equivalence	Higher secondary/ Equivalence	Clerical/ Shopkeeper/ Farmer	Skilled worker	50000	Upper middle class	No	No	Not applicable	Not applicable	Not applicable	Not applicable	Not applicable	Not applicable	Not applicable	Not applicable	Not applicable	Not applicable	Not applicable	Not applicable	Not applicable	Not applicable	Not applicable	Not applicable	Not applicable	Not applicable	Not applicable	Not applicable	Not applicable	Not applicable	poor	Not Applicable	Not applicable	Not applicable	Not applicable
500	Urban	11	Father	5	Male	Yes	Montessori/ Pre-school	1	Joint	Hindu	Janajati	Married	33	38	Higher secondary/ Equivalence	Higher secondary/ Equivalence	Unemployed	Clerical/ Shopkeeper/ Farmer	50000	Lower middle class	No	No	Not applicable	Not applicable	Not applicable	Not applicable	Not applicable	Not applicable	Not applicable	Not applicable	Not applicable	Not applicable	Not applicable	Not applicable	Not applicable	Not applicable	Not applicable	Not applicable	Not applicable	Not applicable	Not applicable	Not applicable	Not applicable	Not applicable	poor	Not Applicable	Not applicable	Not applicable	Not applicable
501	Urban	3	Mother	6	Male	Yes	Basic School	0	Nuclear	Hindu	Chhetri	Married	33	38	Post graduate/ Graduate	Post graduate/ Graduate	Semi-profession	Semi-profession	80000	Upper middle class	No	No	Not applicable	Not applicable	Not applicable	Not applicable	Not applicable	Not applicable	Not applicable	Not applicable	Not applicable	Not applicable	Not applicable	Not applicable	Not applicable	Not applicable	Not applicable	Not applicable	Not applicable	Not applicable	Not applicable	Not applicable	Not applicable	Not applicable	poor	Not Applicable	Not applicable	Not applicable	Not applicable
502	Urban	6	Mother	3	Male	Yes	Montessori/ Pre-school	1	Nuclear	Hindu	Brahmin	Married	33	38	Post graduate/ Graduate	Post graduate/ Graduate	Semi-profession	Semi-profession	200000	Upper middle class	No	Yes	Everybody	No	No	No	No	Yes	Yes	Yes	No	No	No	Yes	Yes	No	No	No	No	Yes	Yes	No	Create awareness	Create awareness	good	Not Applicable	Not applicable	Not applicable	Not applicable
503	Urban	3	Mother	2	Female	No	Not applicable	0	Joint	Hindu	Janajati	Married	35	38	Post graduate/ Graduate	Post graduate/ Graduate	Profession	Semi-profession	150000	Upper middle class	No	Yes	Children	Yes	Yes	Yes	Yes	Yes	Yes	Yes	Yes	Yes	No	Yes	Yes	Yes	No	No	No	Yes	Yes	No	Counselling session for children at school	Include a chapter about Injuries and is prevention in the school curriculum	good	Not Applicable	Not applicable	Not applicable	Not applicable
504	Urban	6	Mother	3	Male	Yes	Playgroup	0	Nuclear	Hindu	Janajati	Married	34	38	Post graduate/ Graduate	Post graduate/ Graduate	Semi-profession	Semi-profession	100000	Upper middle class	No	No	Not applicable	Not applicable	Not applicable	Not applicable	Not applicable	Not applicable	Not applicable	Not applicable	Not applicable	Not applicable	Not applicable	Not applicable	Not applicable	Not applicable	Not applicable	Not applicable	Not applicable	Not applicable	Not applicable	Not applicable	Not applicable	Not applicable	poor	Not Applicable	Not applicable	Not applicable	Not applicable
505	Urban	2	Mother	3	Male	Yes	Montessori/ Pre-school	0	Joint	Hindu	Brahmin	Married	30	38	Post graduate/ Graduate	Post graduate/ Graduate	Semi-profession	Semi-profession	200000	Lower middle class	No	Yes	Children and elderly	Yes	No	No	No	No	Yes	Yes	No	No	No	Yes	No	No	No	No	No	Yes	Yes	No	Don't know	Don't know	poor	Not Applicable	Not applicable	Not applicable	Not applicable
506	Urban	11	Mother	3	Male	Yes	Montessori/ Pre-school	1	Joint	Hindu	Janajati	Married	30	38	Post graduate/ Graduate	Post graduate/ Graduate	Unemployed	Semi-profession	80000	Upper middle class	Yes	No	Not applicable	Not applicable	Not applicable	Not applicable	Not applicable	Not applicable	Not applicable	Not applicable	Not applicable	Not applicable	Not applicable	Not applicable	Not applicable	Not applicable	Not applicable	Not applicable	Not applicable	Not applicable	Not applicable	Not applicable	Not applicable	Not applicable	poor	No	No	No	Yes
507	Urban	2	Mother	3	Male	No	Not applicable	1	Joint	Hindu	Janajati	Married	30	38	Post graduate/ Graduate	Post graduate/ Graduate	Profession	Profession	200000	Lower middle class	Yes	Yes	Children	Yes	Yes	Yes	Yes	Yes	Yes	Yes	Yes	Yes	No	Yes	Yes	Yes	Yes	Yes	Yes	Yes	Yes	No	Counselling session for children at school	Policies to be made for injury prevention	good	No	Yes	No	No
508	Urban	3	Mother	2	Male	No	Not applicable	0	Joint	Hindu	Janajati	Married	32	38	Post graduate/ Graduate	Post graduate/ Graduate	Unemployed	Profession	100000	Lower middle class	Yes	Yes	Children and elderly	Yes	Yes	Yes	Yes	No	Yes	Yes	Yes	Yes	No	Yes	Yes	No	No	No	Yes	Yes	Yes	No	Create awareness	Don't know	good	No	No	No	No
509	Urban	6	Father	4	Male	Yes	Montessori/ Pre-school	0	Nuclear	Hindu	Brahmin	Married	34	38	Post graduate/ Graduate	Post graduate/ Graduate	Unemployed	Semi-profession	100000	Upper middle class	No	Yes	Children	Yes	Yes	Yes	No	No	Yes	Yes	Yes	No	No	Yes	Yes	No	No	No	No	Yes	Yes	No	Counselling session for children at school	Include a chapter about Injuries and is prevention in the school curriculum	good	Not Applicable	Not applicable	Not applicable	Not applicable
510	Urban	6	Father	7	Female	Yes	Basic School	1	Joint	Hindu	Chhetri	Married	31	38	Post graduate/ Graduate	Post graduate/ Graduate	Skilled worker	Semi-profession	60000	Upper middle class	No	No	Not applicable	Not applicable	Not applicable	Not applicable	Not applicable	Not applicable	Not applicable	Not applicable	Not applicable	Not applicable	Not applicable	Not applicable	Not applicable	Not applicable	Not applicable	Not applicable	Not applicable	Not applicable	Not applicable	Not applicable	Not applicable	Not applicable	poor	Not Applicable	Not applicable	Not applicable	Not applicable
511	Urban	3	Father	2	Male	No	Not applicable	1	Joint	Hindu	Janajati	Married	30	38	Post graduate/ Graduate	Post graduate/ Graduate	Profession	Profession	300000	Lower middle class	Yes	Yes	Everybody	No	No	No	No	Yes	No	No	No	No	Yes	Yes	Yes	Yes	Yes	Yes	Yes	Yes	Yes	No	Counselling session for children at school	Policies to be made for injury prevention	good	No	Yes	No	No
512	Urban	2	Mother	7	Female	Yes	Basic School	1	Nuclear	Hindu	Janajati	Married	30	37	Higher secondary/ Equivalence	Higher secondary/ Equivalence	Clerical/ Shopkeeper/ Farmer	Clerical/ Shopkeeper/ Farmer	50000	Lower middle class	No	No	Not applicable	Not applicable	Not applicable	Not applicable	Not applicable	Not applicable	Not applicable	Not applicable	Not applicable	Not applicable	Not applicable	Not applicable	Not applicable	Not applicable	Not applicable	Not applicable	Not applicable	Not applicable	Not applicable	Not applicable	Not applicable	Not applicable	poor	Not Applicable	Not applicable	Not applicable	Not applicable
513	Urban	6	Mother	5	Female	Yes	Montessori/ Pre-school	1	Nuclear	Hindu	Brahmin	Married	35	37	Higher secondary/ Equivalence	Higher secondary/ Equivalence	Unemployed	Clerical/ Shopkeeper/ Farmer	40000	Upper middle class	No	No	Not applicable	Not applicable	Not applicable	Not applicable	Not applicable	Not applicable	Not applicable	Not applicable	Not applicable	Not applicable	Not applicable	Not applicable	Not applicable	Not applicable	Not applicable	Not applicable	Not applicable	Not applicable	Not applicable	Not applicable	Not applicable	Not applicable	poor	Not Applicable	Not applicable	Not applicable	Not applicable
514	Urban	11	Mother	8	Male	Yes	Basic School	1	Nuclear	Hindu	Janajati	Married	36	37	Higher secondary/ Equivalence	Higher secondary/ Equivalence	Clerical/ Shopkeeper/ Farmer	Clerical/ Shopkeeper/ Farmer	40000	Upper middle class	No	No	Not applicable	Not applicable	Not applicable	Not applicable	Not applicable	Not applicable	Not applicable	Not applicable	Not applicable	Not applicable	Not applicable	Not applicable	Not applicable	Not applicable	Not applicable	Not applicable	Not applicable	Not applicable	Not applicable	Not applicable	Not applicable	Not applicable	poor	Not Applicable	Not applicable	Not applicable	Not applicable
515	Urban	6	Father	8	Male	Yes	Basic School	1	Joint	Hindu	Janajati	Married	33	37	Higher secondary/ Equivalence	Post graduate/ Graduate	Unemployed	Semi-profession	70000	Upper middle class	No	No	Not applicable	Not applicable	Not applicable	Not applicable	Not applicable	Not applicable	Not applicable	Not applicable	Not applicable	Not applicable	Not applicable	Not applicable	Not applicable	Not applicable	Not applicable	Not applicable	Not applicable	Not applicable	Not applicable	Not applicable	Not applicable	Not applicable	poor	Not Applicable	Not applicable	Not applicable	Not applicable
516	Urban	11	Father	7	Male	Yes	Basic School	1	Joint	Hindu	Janajati	Married	35	37	Higher secondary/ Equivalence	Post graduate/ Graduate	Unemployed	Clerical/ Shopkeeper/ Farmer	50000	Upper middle class	No	No	Not applicable	Not applicable	Not applicable	Not applicable	Not applicable	Not applicable	Not applicable	Not applicable	Not applicable	Not applicable	Not applicable	Not applicable	Not applicable	Not applicable	Not applicable	Not applicable	Not applicable	Not applicable	Not applicable	Not applicable	Not applicable	Not applicable	poor	Not Applicable	Not applicable	Not applicable	Not applicable
517	Urban	11	Mother	3	Male	Yes	Playgroup	0	Joint	Hindu	Brahmin	Married	30	37	Post graduate/ Graduate	Post graduate/ Graduate	Profession	Profession	200000	Upper class	No	Yes	Everybody	Yes	Yes	Yes	Yes	No	No	No	No	No	Yes	Yes	Yes	Yes	Yes	Yes	Yes	Yes	Yes	No	Create awareness	Policies to be made for injury prevention	good	Not Applicable	Not applicable	Not applicable	Not applicable
518	Urban	2	Mother	5	Female	Yes	Montessori/ Pre-school	0	Nuclear	Hindu	Brahmin	Married	36	37	Post graduate/ Graduate	Post graduate/ Graduate	Unemployed	Semi-profession	100000	Lower middle class	No	Yes	Children	Yes	Yes	Yes	Yes	Yes	Yes	Yes	Yes	Yes	No	Yes	Yes	Yes	Yes	Yes	Yes	Yes	Yes	No	Create awareness	Include a chapter about Injuries and is prevention in the school curriculum	good	Not Applicable	Not applicable	Not applicable	Not applicable
519	Urban	2	Mother	2	Male	No	Not applicable	1	Nuclear	Hindu	Janajati	Married	35	37	Post graduate/ Graduate	Post graduate/ Graduate	Unemployed	Semi-profession	150000	Lower middle class	No	Yes	Children	Yes	Yes	Yes	Yes	Yes	Yes	Yes	No	Yes	No	Yes	Yes	No	No	No	No	Yes	Yes	No	Don't know	Don't know	good	Not Applicable	Not applicable	Not applicable	Not applicable
520	Urban	2	Mother	2	Male	Yes	Playgroup	0	Joint	Hindu	Janajati	Married	30	37	Post graduate/ Graduate	Post graduate/ Graduate	Profession	Profession	300000	Upper class	No	Yes	Children	Yes	Yes	Yes	Yes	No	Yes	Yes	No	No	No	Yes	Yes	Yes	Yes	Yes	Yes	Yes	Yes	No	Counselling session for children at school	Policies to be made for injury prevention	good	Not Applicable	Not applicable	Not applicable	Not applicable
521	Urban	3	Father	12	Female	Yes	Secondary	0	Joint	Hindu	Chhetri	Married	34	37	Post graduate/ Graduate	Post graduate/ Graduate	Unemployed	Semi-profession	60000	Upper middle class	No	No	Not applicable	Not applicable	Not applicable	Not applicable	Not applicable	Not applicable	Not applicable	Not applicable	Not applicable	Not applicable	Not applicable	Not applicable	Not applicable	Not applicable	Not applicable	Not applicable	Not applicable	Not applicable	Not applicable	Not applicable	Not applicable	Not applicable	poor	Not Applicable	Not applicable	Not applicable	Not applicable
522	Urban	6	Father	1	Male	No	Not applicable	1	Joint	Hindu	Janajati	Married	34	37	Post graduate/ Graduate	Post graduate/ Graduate	Semi-profession	Semi-profession	100000	Upper middle class	No	Yes	Everybody	Yes	Yes	Yes	Yes	No	Yes	Yes	No	No	No	Yes	Yes	Yes	Yes	No	No	Yes	No	No	Counselling session for children at school	Include a chapter about Injuries and is prevention in the school curriculum	good	Not Applicable	Not applicable	Not applicable	Not applicable
523	Urban	6	Father	4	Female	Yes	Montessori/ Pre-school	1	Joint	Hindu	Chhetri	Married	30	37	Post graduate/ Graduate	Post graduate/ Graduate	Skilled worker	Semi-profession	60000	Upper middle class	No	No	Not applicable	Not applicable	Not applicable	Not applicable	Not applicable	Not applicable	Not applicable	Not applicable	Not applicable	Not applicable	Not applicable	Not applicable	Not applicable	Not applicable	Not applicable	Not applicable	Not applicable	Not applicable	Not applicable	Not applicable	Not applicable	Not applicable	poor	Not Applicable	Not applicable	Not applicable	Not applicable
524	Urban	11	Father	6	Male	Yes	Basic School	0	Joint	Hindu	Janajati	Married	30	37	Post graduate/ Graduate	Post graduate/ Graduate	Semi-profession	Semi-profession	60000	Upper middle class	No	Yes	Everybody	No	No	No	No	Yes	No	No	No	No	Yes	Yes	No	No	No	No	Yes	No	Yes	No	Create awareness	Create awareness	poor	Not Applicable	Not applicable	Not applicable	Not applicable
525	Urban	11	Father	1	Female	No	Not applicable	1	Joint	Hindu	Janajati	Married	34	37	Post graduate/ Graduate	Post graduate/ Graduate	Semi-profession	Semi-profession	100000	Upper middle class	No	Yes	Everybody	Yes	Yes	Yes	Yes	No	Yes	Yes	No	No	No	Yes	Yes	Yes	Yes	No	No	Yes	No	No	Counselling session for children at school	Include a chapter about Injuries and is prevention in the school curriculum	good	Not Applicable	Not applicable	Not applicable	Not applicable
526	Urban	11	Father	8	Female	Yes	Basic School	1	Joint	Hindu	Brahmin	Married	30	36	Primary School ( Grade 1-5)	Higher secondary/ Equivalence	Unemployed	Semi-profession	50000	Upper middle class	Yes	Yes	Children	Yes	No	No	No	No	No	Yes	No	No	No	Yes	No	No	No	No	No	Yes	No	No	Counselling session for children at school	Include a chapter about Injuries and is prevention in the school curriculum	poor	No	No	No	No
527	Urban	11	Father	9	Female	Yes	Basic School	2	Joint	Hindu	Brahmin	Married	30	36	Primary School ( Grade 1-5)	Higher secondary/ Equivalence	Unemployed	Semi-profession	50000	Upper middle class	Yes	Yes	Children	Yes	No	No	No	No	No	Yes	No	No	No	Yes	No	No	No	No	No	Yes	No	No	Counselling session for children at school	Include a chapter about Injuries and is prevention in the school curriculum	poor	No	No	No	No
528	Urban	3	Mother	6	Female	Yes	Montessori/ Pre-school	1	Joint	Hindu	Brahmin	Married	30	36	Higher secondary/ Equivalence	Post graduate/ Graduate	Unemployed	Semi-profession	60000	Upper middle class	No	Yes	Children	Yes	Yes	Yes	No	No	Yes	Yes	No	No	No	Yes	Yes	No	No	No	No	Yes	Yes	No	Counselling session for children at school	Proper roads construction	good	Not Applicable	Not applicable	Not applicable	Not applicable
529	Urban	11	Mother	14	Male	Yes	Secondary	0	Nuclear	Hindu	Brahmin	Married	35	36	Higher secondary/ Equivalence	Post graduate/ Graduate	Clerical/ Shopkeeper/ Farmer	Semi-profession	60000	Upper middle class	Yes	Yes	Children	No	No	No	No	Yes	No	No	No	No	Yes	Yes	Yes	Yes	No	No	No	Yes	Yes	No	Create awareness	Create awareness	poor	No	Yes	No	No
530	Urban	11	Mother	10	Female	Yes	Secondary	1	Nuclear	Hindu	Brahmin	Married	34	36	Higher secondary/ Equivalence	Higher secondary/ Equivalence	Clerical/ Shopkeeper/ Farmer	Clerical/ Shopkeeper/ Farmer	50000	Upper middle class	No	Yes	Elderly	Yes	No	No	No	No	Yes	No	No	No	No	Yes	No	No	No	No	No	No	Yes	No	Don't know	Don't know	poor	Not Applicable	Not applicable	Not applicable	Not applicable
531	Urban	3	Mother	3	Female	Yes	Playgroup	0	Joint	Hindu	Brahmin	Married	30	36	Post graduate/ Graduate	Post graduate/ Graduate	Semi-profession	Semi-profession	100000	Upper middle class	No	Yes	Children	Yes	Yes	Yes	No	No	Yes	Yes	No	No	No	Yes	Yes	No	No	No	No	Yes	Yes	No	Create awareness	Create awareness	good	Not Applicable	Not applicable	Not applicable	Not applicable
532	Urban	3	Mother	2	Male	No	Not applicable	1	Joint	Hindu	Janajati	Married	35	36	Post graduate/ Graduate	Post graduate/ Graduate	Profession	Profession	200000	Upper class	No	Yes	Children and elderly	Yes	Yes	Yes	Yes	No	Yes	Yes	No	No	No	Yes	Yes	Yes	Yes	Yes	Yes	Yes	Yes	No	Counselling session for children at school	Policies to be made for injury prevention	good	Not Applicable	Not applicable	Not applicable	Not applicable
533	Urban	3	Mother	5	Female	Yes	Montessori/ Pre-school	1	Joint	Hindu	Janajati	Married	35	36	Post graduate/ Graduate	Post graduate/ Graduate	Semi-profession	Semi-profession	200000	Upper middle class	No	Yes	disabled children	Yes	No	No	No	No	Yes	No	No	No	No	Yes	No	No	No	No	No	Yes	Yes	No	Don't know	Don't know	poor	Not Applicable	Not applicable	Not applicable	Not applicable
534	Urban	6	Mother	2	Male	No	Not applicable	1	Nuclear	Hindu	Brahmin	Married	35	36	Post graduate/ Graduate	Post graduate/ Graduate	Semi-profession	Semi-profession	100000	Upper middle class	No	No	Not applicable	Not applicable	Not applicable	Not applicable	Not applicable	Not applicable	Not applicable	Not applicable	Not applicable	Not applicable	Not applicable	Not applicable	Not applicable	Not applicable	Not applicable	Not applicable	Not applicable	Not applicable	Not applicable	Not applicable	Not applicable	Not applicable	poor	Not Applicable	Not applicable	Not applicable	Not applicable
535	Urban	11	Mother	4	Male	Yes	Montessori/ Pre-school	0	Joint	Hindu	Janajati	Married	35	36	Post graduate/ Graduate	Post graduate/ Graduate	Semi-profession	Semi-profession	100000	Upper middle class	No	Yes	Children and elderly	Yes	Yes	Yes	Yes	Yes	Yes	Yes	No	No	No	Yes	Yes	Yes	No	No	Yes	Yes	Yes	No	Create awareness	Proper roads construction	good	Not Applicable	Not applicable	Not applicable	Not applicable
536	Urban	2	Mother	4	Male	Yes	Montessori/ Pre-school	0	Nuclear	Hindu	Brahmin	Married	32	36	Post graduate/ Graduate	Post graduate/ Graduate	Unemployed	Semi-profession	200000	Lower middle class	No	Yes	Children	Yes	Yes	Yes	No	No	No	Yes	No	Yes	No	Yes	No	No	No	No	No	No	Yes	No	Don't know	Don't know	poor	Not Applicable	Not applicable	Not applicable	Not applicable
537	Urban	2	Mother	8	Female	Yes	Basic School	1	Nuclear	Hindu	Janajati	Married	35	36	Post graduate/ Graduate	Post graduate/ Graduate	Unemployed	Semi-profession	150000	Lower middle class	No	No	Not applicable	Not applicable	Not applicable	Not applicable	Not applicable	Not applicable	Not applicable	Not applicable	Not applicable	Not applicable	Not applicable	Not applicable	Not applicable	Not applicable	Not applicable	Not applicable	Not applicable	Not applicable	Not applicable	Not applicable	Not applicable	Not applicable	poor	Not Applicable	Not applicable	Not applicable	Not applicable
538	Urban	2	Mother	7	Female	Yes	Basic School	0	Nuclear	Hindu	Brahmin	Married	32	36	Post graduate/ Graduate	Post graduate/ Graduate	Semi-profession	Semi-profession	50000	Lower middle class	No	Yes	Children	No	Yes	Yes	Yes	No	Yes	Yes	No	No	No	Yes	Yes	Yes	Yes	Yes	Yes	Yes	Yes	No	Counselling session for children at school	Include a chapter about Injuries and is prevention in the school curriculum	good	Not Applicable	Not applicable	Not applicable	Not applicable
539	Urban	3	Father	7	Female	Yes	Basic School	1	Joint	Hindu	Janajati	Married	35	36	Post graduate/ Graduate	Post graduate/ Graduate	Profession	Profession	200000	Upper class	No	Yes	disabled children	Yes	No	No	No	No	Yes	Yes	No	Yes	No	Yes	Yes	No	No	No	No	No	Yes	No	Counselling session for children at school	Policies to be made for injury prevention	good	Not Applicable	Not applicable	Not applicable	Not applicable
540	Urban	3	Father	2	Male	No	Not applicable	1	Joint	Hindu	Brahmin	Married	35	36	Post graduate/ Graduate	Post graduate/ Graduate	Semi-profession	Semi-profession	200000	Upper middle class	No	Yes	Children	Yes	Yes	Yes	Yes	No	Yes	Yes	Yes	No	No	Yes	No	No	No	No	No	Yes	Yes	No	Counselling session for children at school	Include a chapter about Injuries and is prevention in the school curriculum	good	Not Applicable	Not applicable	Not applicable	Not applicable
541	Urban	3	Father	5	Female	Yes	Montessori/ Pre-school	0	Joint	Hindu	Janajati	Married	33	36	Post graduate/ Graduate	Post graduate/ Graduate	Semi-profession	Profession	200000	Upper class	No	Yes	Children	Yes	Yes	Yes	Yes	No	Yes	Yes	No	No	No	Yes	Yes	Yes	Yes	No	Yes	Yes	Yes	No	Counselling session for children at school	Policies to be made for injury prevention	good	Not Applicable	Not applicable	Not applicable	Not applicable
542	Urban	6	Father	6	Male	Yes	Montessori/ Pre-school	1	Joint	Hindu	Brahmin	Married	35	36	Post graduate/ Graduate	Post graduate/ Graduate	Profession	Profession	200000	Upper class	Yes	Yes	Everybody	No	No	No	No	Yes	No	No	No	No	Yes	Yes	Yes	Yes	Yes	No	Yes	Yes	Yes	No	Counselling session for children at school	Include a chapter about Injuries and is prevention in the school curriculum	good	No	Yes	No	No
543	Urban	3	Father	2	Female	No	Not applicable	1	Joint	Hindu	Janajati	Married	35	36	Post graduate/ Graduate	Post graduate/ Graduate	Clerical/ Shopkeeper/ Farmer	Clerical/ Shopkeeper/ Farmer	70000	Upper middle class	No	No	Not applicable	Not applicable	Not applicable	Not applicable	Not applicable	Not applicable	Not applicable	Not applicable	Not applicable	Not applicable	Not applicable	Not applicable	Not applicable	Not applicable	Not applicable	Not applicable	Not applicable	Not applicable	Not applicable	Not applicable	Not applicable	Not applicable	poor	Not Applicable	Not applicable	Not applicable	Not applicable
544	Urban	11	Father	5	Female	Yes	Montessori/ Pre-school	0	Joint	Hindu	Janajati	Married	33	36	Post graduate/ Graduate	Post graduate/ Graduate	Semi-profession	Profession	200000	Upper class	No	Yes	Children	Yes	Yes	Yes	Yes	No	Yes	Yes	No	No	No	Yes	Yes	Yes	Yes	No	Yes	Yes	Yes	No	Counselling session for children at school	Policies to be made for injury prevention	good	Not Applicable	Not applicable	Not applicable	Not applicable
545	Urban	2	Mother	10	Female	Yes	Basic School	1	Nuclear	Hindu	Dalit	Married	30	35	Literate (without any formal Education)	Primary School ( Grade 1-5)	Unemployed	Clerical/ Shopkeeper/ Farmer	40000	Upper middle class	Yes	No	Not applicable	Not applicable	Not applicable	Not applicable	Not applicable	Not applicable	Not applicable	Not applicable	Not applicable	Not applicable	Not applicable	Not applicable	Not applicable	Not applicable	Not applicable	Not applicable	Not applicable	Not applicable	Not applicable	Not applicable	Not applicable	Not applicable	poor	No	Yes	No	No
546	Urban	11	Mother	10	Female	Yes	Basic School	1	Nuclear	Hindu	Dalit	Married	30	35	Literate (without any formal Education)	Primary School ( Grade 1-5)	Unemployed	Clerical/ Shopkeeper/ Farmer	40000	Upper middle class	Yes	No	Children	Yes	No	No	No	No	Yes	Yes	No	No	No	Yes	Yes	No	No	No	No	Yes	Yes	No	Counselling session for children at school	Create awareness	poor	No	Yes	No	No
547	Urban	11	Mother	2	Female	No	Not applicable	0	Nuclear	Hindu	Dalit	Married	30	35	Literate (without any formal Education)	Primary School ( Grade 1-5)	Unemployed	Clerical/ Shopkeeper/ Farmer	40000	Upper middle class	Yes	No	Children	Yes	No	No	No	No	Yes	No	No	No	No	Yes	No	Yes	No	No	No	Yes	Yes	No	Create awareness	Create awareness	poor	No	Yes	No	No
548	Urban	2	Mother	2	Male	No	Not applicable	0	Nuclear	Hindu	Dalit	Married	30	35	Literate (without any formal Education)	Primary School ( Grade 1-5)	Unemployed	Clerical/ Shopkeeper/ Farmer	40000	Upper middle class	Yes	No	Not applicable	Not applicable	Not applicable	Not applicable	Not applicable	Not applicable	Not applicable	Not applicable	Not applicable	Not applicable	Not applicable	Not applicable	Not applicable	Not applicable	Not applicable	Not applicable	Not applicable	Not applicable	Not applicable	Not applicable	Not applicable	Not applicable	poor	No	Yes	No	No
549	Urban	11	Mother	8	Male	Yes	Basic School	1	Joint	Hindu	Janajati	Married	34	35	Middle School (Grade 6, 7 & 8)	High School (Grade 9 & 10)	Clerical/ Shopkeeper/ Farmer	Clerical/ Shopkeeper/ Farmer	30000	Upper middle class	No	No	Not applicable	Not applicable	Not applicable	Not applicable	Not applicable	Not applicable	Not applicable	Not applicable	Not applicable	Not applicable	Not applicable	Not applicable	Not applicable	Not applicable	Not applicable	Not applicable	Not applicable	Not applicable	Not applicable	Not applicable	Not applicable	Not applicable	poor	Not Applicable	Not applicable	Not applicable	Not applicable
550	Urban	2	Mother	9	Female	Yes	Basic School	0	Nuclear	Hindu	Janajati	Married	32	35	High School (Grade 9 & 10)	High School (Grade 9 & 10)	Unemployed	Skilled worker	40000	Lower middle class	No	No	Not applicable	Not applicable	Not applicable	Not applicable	Not applicable	Not applicable	Not applicable	Not applicable	Not applicable	Not applicable	Not applicable	Not applicable	Not applicable	Not applicable	Not applicable	Not applicable	Not applicable	Not applicable	Not applicable	Not applicable	Not applicable	Not applicable	poor	Not Applicable	Not applicable	Not applicable	Not applicable
551	Urban	6	Mother	6	Female	Yes	Basic School	1	Joint	Hindu	Janajati	Married	34	35	Higher secondary/ Equivalence	Higher secondary/ Equivalence	Clerical/ Shopkeeper/ Farmer	Clerical/ Shopkeeper/ Farmer	50000	Upper middle class	No	No	Not applicable	Not applicable	Not applicable	Not applicable	Not applicable	Not applicable	Not applicable	Not applicable	Not applicable	Not applicable	Not applicable	Not applicable	Not applicable	Not applicable	Not applicable	Not applicable	Not applicable	Not applicable	Not applicable	Not applicable	Not applicable	Not applicable	poor	Not Applicable	Not applicable	Not applicable	Not applicable
552	Urban	11	Mother	6	Male	Yes	Basic School	0	Joint	Hindu	Janajati	Married	30	35	Higher secondary/ Equivalence	Higher secondary/ Equivalence	Semi-profession	Semi-profession	60000	Upper middle class	No	Yes	Children	Yes	Yes	Yes	No	No	Yes	Yes	No	No	No	Yes	No	No	No	No	Yes	Yes	Yes	No	Counselling session for children at school	Proper roads construction	good	Not Applicable	Not applicable	Not applicable	Not applicable
553	Urban	3	Mother	4	Female	Yes	Montessori/ Pre-school	0	Joint	Hindu	Chhetri	Married	32	35	Higher secondary/ Equivalence	Post graduate/ Graduate	Semi-profession	Clerical/ Shopkeeper/ Farmer	50000	Upper middle class	No	No	Children	Yes	Yes	Yes	No	No	Yes	Yes	No	No	No	Yes	Yes	No	No	No	No	Yes	Yes	No	Don't know	Don't know	poor	Not Applicable	Not applicable	Not applicable	Not applicable
554	Urban	2	Mother	11	Male	Yes	Secondary	0	Joint	Hindu	Janajati	Married	30	35	Higher secondary/ Equivalence	Higher secondary/ Equivalence	Unemployed	Semi-profession	50000	Lower middle class	No	Yes	Children	No	Yes	Yes	No	No	Yes	No	No	Yes	No	Yes	No	No	No	No	Yes	Yes	No	No	Create awareness	Include a chapter about Injuries and is prevention in the school curriculum	good	Not Applicable	Not applicable	Not applicable	Not applicable
555	Urban	3	Father	15	Male	Yes	Secondary	1	Joint	Hindu	Chhetri	Married	30	35	Higher secondary/ Equivalence	Post graduate/ Graduate	Unemployed	Semi-profession	60000	Upper middle class	Yes	Yes	Everybody	No	No	No	No	Yes	Yes	Yes	No	No	Yes	Yes	Yes	No	No	No	Yes	Yes	Yes	No	Counselling session for children at school	Policies to be made for injury prevention	good	No	Yes	No	No
556	Urban	11	Father	3	Male	Yes	Playgroup	1	Joint	Hindu	Janajati	Married	33	35	Higher secondary/ Equivalence	Post graduate/ Graduate	Unemployed	Clerical/ Shopkeeper/ Farmer	50000	Upper middle class	Yes	Yes	Children	Yes	Yes	No	No	No	Yes	Yes	No	No	No	Yes	No	No	No	No	No	Yes	Yes	No	Don't know	Don't know	poor	No	Yes	No	No
557	Urban	3	Mother	2	Male	No	Not applicable	0	Joint	Hindu	Janajati	Married	33	35	Post graduate/ Graduate	Post graduate/ Graduate	Profession	Profession	200000	Upper class	No	Yes	Children and elderly	Yes	No	No	No	No	Yes	Yes	No	Yes	No	Yes	Yes	No	No	No	No	Yes	Yes	No	Don't know	Don't know	poor	Not Applicable	Not applicable	Not applicable	Not applicable
558	Urban	3	Mother	1	Male	No	Not applicable	0	Joint	Hindu	Janajati	Married	35	35	Post graduate/ Graduate	Post graduate/ Graduate	Semi-profession	Profession	200000	Upper class	No	Yes	Children	Yes	Yes	Yes	Yes	No	Yes	Yes	No	No	No	Yes	Yes	No	No	No	Yes	Yes	No	No	Create awareness	Include a chapter about Injuries and is prevention in the school curriculum	good	Not Applicable	Not applicable	Not applicable	Not applicable
559	Urban	3	Mother	3	Female	Yes	Playgroup	0	Nuclear	Hindu	Janajati	Married	30	35	Post graduate/ Graduate	Post graduate/ Graduate	Unemployed	Semi-profession	100000	Upper middle class	No	No	Not applicable	Not applicable	Not applicable	Not applicable	Not applicable	Not applicable	Not applicable	Not applicable	Not applicable	Not applicable	Not applicable	Not applicable	Not applicable	Not applicable	Not applicable	Not applicable	Not applicable	Not applicable	Not applicable	Not applicable	Not applicable	Not applicable	poor	Not Applicable	Not applicable	Not applicable	Not applicable
560	Urban	11	Mother	2	Male	No	Not applicable	1	Joint	Hindu	Brahmin	Married	32	35	Post graduate/ Graduate	Post graduate/ Graduate	Semi-profession	Semi-profession	80000	Upper middle class	No	Yes	Children	No	No	No	No	Yes	Yes	Yes	No	No	No	Yes	No	No	No	No	No	Yes	Yes	No	Don't know	Don't know	poor	Not Applicable	Not applicable	Not applicable	Not applicable
561	Urban	11	Mother	8	Female	Yes	Basic School	1	Joint	Hindu	Brahmin	Married	30	35	Post graduate/ Graduate	Higher secondary/ Equivalence	Semi-profession	Clerical/ Shopkeeper/ Farmer	60000	Upper middle class	No	Yes	Children	No	No	No	Yes	No	No	Yes	No	No	No	Yes	Yes	Yes	No	No	No	Yes	No	No	Create awareness	Create awareness	good	Not Applicable	Not applicable	Not applicable	Not applicable
562	Urban	11	Mother	3	Female	Yes	Playgroup	0	Nuclear	Hindu	Janajati	Married	30	35	Post graduate/ Graduate	Post graduate/ Graduate	Unemployed	Semi-profession	100000	Upper middle class	No	No	Not applicable	Not applicable	Not applicable	Not applicable	Not applicable	Not applicable	Not applicable	Not applicable	Not applicable	Not applicable	Not applicable	Not applicable	Not applicable	Not applicable	Not applicable	Not applicable	Not applicable	Not applicable	Not applicable	Not applicable	Not applicable	Not applicable	poor	Not Applicable	Not applicable	Not applicable	Not applicable
563	Urban	11	Mother	8	Female	Yes	Basic School	1	Nuclear	Hindu	Janajati	Married	32	35	Post graduate/ Graduate	Post graduate/ Graduate	Semi-profession	Semi-profession	200000	Upper middle class	No	Yes	Everybody	No	No	No	No	Yes	No	No	No	No	Yes	Yes	Yes	Yes	Yes	Yes	Yes	Yes	Yes	No	Create awareness	Policies to be made for injury prevention	good	Not Applicable	Not applicable	Not applicable	Not applicable
564	Urban	3	Mother	1	Male	No	Not applicable	0	Nuclear	Hindu	Brahmin	Married	31	35	Post graduate/ Graduate	Post graduate/ Graduate	Unemployed	Semi-profession	100000	Lower middle class	No	No	Not applicable	Not applicable	Not applicable	Not applicable	Not applicable	Not applicable	Not applicable	Not applicable	Not applicable	Not applicable	Not applicable	Not applicable	Not applicable	Not applicable	Not applicable	Not applicable	Not applicable	Not applicable	Not applicable	Not applicable	Not applicable	Not applicable	poor	Not Applicable	Not applicable	Not applicable	Not applicable
565	Urban	6	Father	1	Male	No	Not applicable	1	Nuclear	Hindu	Chhetri	Married	33	35	Post graduate/ Graduate	Post graduate/ Graduate	Semi-profession	Profession	200000	Upper class	No	Yes	Children	Yes	Yes	Yes	No	No	Yes	Yes	No	No	No	Yes	Yes	Yes	Yes	Yes	Yes	Yes	Yes	No	Counselling session for children at school	Proper roads construction	good	Not Applicable	Not applicable	Not applicable	Not applicable
566	Urban	3	Father	4	Female	Yes	Montessori/ Pre-school	0	Joint	Hindu	Janajati	Married	32	35	Post graduate/ Graduate	Post graduate/ Graduate	Semi-profession	Profession	150000	Upper class	No	Yes	Everybody	No	No	No	No	Yes	No	No	No	No	Yes	Yes	Yes	No	No	No	No	Don't Know	Don't Know	Don't Know	Don't know	Don't know	poor	Not Applicable	Not applicable	Not applicable	Not applicable
567	Urban	6	Father	6	Male	Yes	Montessori/ Pre-school	1	Nuclear	Hindu	Janajati	Married	32	35	Post graduate/ Graduate	Post graduate/ Graduate	Semi-profession	Clerical/ Shopkeeper/ Farmer	60000	Upper middle class	No	No	Not applicable	Not applicable	Not applicable	Not applicable	Not applicable	Not applicable	Not applicable	Not applicable	Not applicable	Not applicable	Not applicable	Not applicable	Not applicable	Not applicable	Not applicable	Not applicable	Not applicable	Not applicable	Not applicable	Not applicable	Not applicable	Not applicable	poor	Not Applicable	Not applicable	Not applicable	Not applicable
568	Urban	6	Father	6	Male	Yes	Basic School	0	Joint	Hindu	Janajati	Married	32	35	Post graduate/ Graduate	Post graduate/ Graduate	Semi-profession	Profession	200000	Upper class	No	Yes	Children and elderly	Yes	No	No	No	No	Yes	Yes	No	No	Yes	Yes	No	No	No	No	No	Yes	Yes	No	Counselling session for children at school	Include a chapter about Injuries and is prevention in the school curriculum	good	Not Applicable	Not applicable	Not applicable	Not applicable
569	Urban	11	Father	1	Male	No	Not applicable	0	Joint	Hindu	Brahmin	Married	32	35	Post graduate/ Graduate	Post graduate/ Graduate	Unemployed	Semi-profession	70000	Upper middle class	No	Yes	Children	Yes	No	No	No	No	Yes	Yes	No	No	No	Yes	Yes	No	No	No	No	No	Yes	No	Create awareness	Create awareness	poor	Not Applicable	Not applicable	Not applicable	Not applicable
570	Urban	11	Father	1	Female	No	Not applicable	1	Nuclear	Hindu	Chhetri	Married	33	35	Post graduate/ Graduate	Post graduate/ Graduate	Semi-profession	Profession	200000	Upper class	No	Yes	Children	Yes	Yes	Yes	No	No	Yes	Yes	No	No	No	Yes	Yes	Yes	Yes	Yes	Yes	Yes	Yes	No	Counselling session for children at school	Proper roads construction	good	Not Applicable	Not applicable	Not applicable	Not applicable
571	Urban	11	Father	4	Female	Yes	Montessori/ Pre-school	0	Joint	Hindu	Janajati	Married	32	35	Post graduate/ Graduate	Post graduate/ Graduate	Semi-profession	Profession	150000	Upper class	No	Yes	Everybody	No	No	No	No	Yes	No	No	No	No	Yes	Yes	Yes	No	No	No	No	Don't Know	Don't Know	Don't Know	Don't know	Don't know	poor	Not Applicable	Not applicable	Not applicable	Not applicable
572	Urban	2	Grandmother	3	Female	No	Not applicable	0	Joint	Hindu	Janajati	Married	30	35	Post graduate/ Graduate	Post graduate/ Graduate	Unskilled worker	Unskilled worker	60000	Lower middle class	No	No	Not applicable	Not applicable	Not applicable	Not applicable	Not applicable	Not applicable	Not applicable	Not applicable	Not applicable	Not applicable	Not applicable	Not applicable	Not applicable	Not applicable	Not applicable	Not applicable	Not applicable	Not applicable	Not applicable	Not applicable	Not applicable	Not applicable	poor	Not Applicable	Not applicable	Not applicable	Not applicable
573	Urban	6	Father	2	Male	No	Not applicable	0	Joint	Hindu	Brahmin	Married	31	35	Professional/ Honours	Post graduate/ Graduate	Profession	Profession	200000	Upper class	No	Yes	Children	Yes	Yes	Yes	Yes	No	Yes	Yes	No	No	No	Yes	Yes	No	No	No	Yes	Yes	Yes	No	Counselling session for children at school	Policies to be made for injury prevention	good	Not Applicable	Not applicable	Not applicable	Not applicable
574	Urban	11	Mother	6	Male	Yes	Basic School	0	Joint	Hindu	Chhetri	Married	28	34	Literate (without any formal Education)	Post graduate/ Graduate	Unemployed	Semi-profession	40000	Lower middle class	No	No	Not applicable	Not applicable	Not applicable	Not applicable	Not applicable	Not applicable	Not applicable	Not applicable	Not applicable	Not applicable	Not applicable	Not applicable	Not applicable	Not applicable	Not applicable	Not applicable	Not applicable	Not applicable	Not applicable	Not applicable	Not applicable	Not applicable	poor	Not Applicable	Not applicable	Not applicable	Not applicable
575	Urban	11	Mother	6	Female	Yes	Basic School	0	Nuclear	Hindu	Brahmin	Married	32	34	Primary School ( Grade 1-5)	Primary School ( Grade 1-5)	Unskilled worker	Unskilled worker	30000	Lower middle class	No	No	Not applicable	Not applicable	Not applicable	Not applicable	Not applicable	Not applicable	Not applicable	Not applicable	Not applicable	Not applicable	Not applicable	Not applicable	Not applicable	Not applicable	Not applicable	Not applicable	Not applicable	Not applicable	Not applicable	Not applicable	Not applicable	Not applicable	poor	Not Applicable	Not applicable	Not applicable	Not applicable
576	Urban	11	Father	8	Female	Yes	Basic School	1	Joint	Hindu	Janajati	Married	30	34	High School (Grade 9 & 10)	Higher secondary/ Equivalence	Unemployed	Skilled worker	40000	Upper middle class	No	No	Children	Yes	No	No	No	No	Yes	Yes	No	No	No	Yes	Yes	Yes	No	No	Yes	Yes	Yes	No	Don't know	Don't know	poor	Not Applicable	Not applicable	Not applicable	Not applicable
577	Urban	11	Mother	9	Male	Yes	Basic School	1	Nuclear	Hindu	Brahmin	Married	31	34	Higher secondary/ Equivalence	Post graduate/ Graduate	Clerical/ Shopkeeper/ Farmer	Clerical/ Shopkeeper/ Farmer	50000	Upper middle class	No	Yes	Everybody	No	No	No	No	Yes	Yes	Yes	No	No	Yes	Yes	Yes	No	No	No	No	Yes	Yes	No	Create awareness	Don't know	poor	Not Applicable	Not applicable	Not applicable	Not applicable
578	Urban	11	Father	8	Male	Yes	Basic School	0	Joint	Hindu	Brahmin	Married	30	34	Higher secondary/ Equivalence	Post graduate/ Graduate	Unemployed	Semi-profession	60000	Upper middle class	No	No	Not applicable	Not applicable	Not applicable	Not applicable	Not applicable	Not applicable	Not applicable	Not applicable	Not applicable	Not applicable	Not applicable	Not applicable	Not applicable	Not applicable	Not applicable	Not applicable	Not applicable	Not applicable	Not applicable	Not applicable	Not applicable	Not applicable	poor	Not Applicable	Not applicable	Not applicable	Not applicable
579	Urban	6	Father	5	Female	Yes	Montessori/ Pre-school	0	Joint	Hindu	Janajati	Married	31	34	Higher secondary/ Equivalence	Higher secondary/ Equivalence	Clerical/ Shopkeeper/ Farmer	Clerical/ Shopkeeper/ Farmer	50000	Upper middle class	No	No	Not applicable	Not applicable	Not applicable	Not applicable	Not applicable	Not applicable	Not applicable	Not applicable	Not applicable	Not applicable	Not applicable	Not applicable	Not applicable	Not applicable	Not applicable	Not applicable	Not applicable	Not applicable	Not applicable	Not applicable	Not applicable	Not applicable	poor	Not Applicable	Not applicable	Not applicable	Not applicable
580	Urban	11	Father	8	Male	Yes	Basic School	1	Nuclear	Hindu	Brahmin	Married	30	34	Higher secondary/ Equivalence	Post graduate/ Graduate	Clerical/ Shopkeeper/ Farmer	Clerical/ Shopkeeper/ Farmer	60000	Upper middle class	No	Yes	Everybody	Yes	Yes	Yes	Yes	Yes	No	No	No	No	Yes	Yes	Yes	Yes	Yes	No	No	No	Yes	No	Counselling session for children at school	Create awareness	good	Not Applicable	Not applicable	Not applicable	Not applicable
581	Urban	3	Mother	4	Female	Yes	Montessori/ Pre-school	0	Nuclear	Hindu	Brahmin	Married	29	34	Post graduate/ Graduate	Post graduate/ Graduate	Semi-profession	Semi-profession	200000	Upper middle class	No	Yes	Children	Yes	Yes	Yes	Yes	No	Yes	Yes	No	No	No	Yes	Yes	No	No	No	No	Yes	Yes	No	Counselling session for children at school	Include a chapter about Injuries and is prevention in the school curriculum	good	Not Applicable	Not applicable	Not applicable	Not applicable
582	Urban	11	Mother	4	Female	Yes	Montessori/ Pre-school	0	Nuclear	Hindu	Brahmin	Married	29	34	Post graduate/ Graduate	Post graduate/ Graduate	Semi-profession	Semi-profession	200000	Upper middle class	No	Yes	Children	Yes	Yes	Yes	Yes	No	Yes	Yes	No	No	No	Yes	Yes	No	No	No	No	Yes	Yes	No	Counselling session for children at school	Include a chapter about Injuries and is prevention in the school curriculum	good	Not Applicable	Not applicable	Not applicable	Not applicable
583	Urban	6	Mother	3	Male	Yes	Playgroup	1	Joint	Hindu	Janajati	Married	32	34	Post graduate/ Graduate	Post graduate/ Graduate	Semi-profession	Profession	200000	Upper class	Yes	Yes	Everybody	No	No	No	No	Yes	No	No	No	No	Yes	Yes	Yes	No	No	No	No	Yes	Yes	No	Don't know	Don't know	poor	No	No	No	No
584	Urban	6	Mother	2	Female	No	Not applicable	1	Nuclear	Hindu	Chhetri	Married	32	34	Post graduate/ Graduate	Post graduate/ Graduate	Clerical/ Shopkeeper/ Farmer	Clerical/ Shopkeeper/ Farmer	50000	Upper middle class	No	No	Not applicable	Not applicable	Not applicable	Not applicable	Not applicable	Not applicable	Not applicable	Not applicable	Not applicable	Not applicable	Not applicable	Not applicable	Not applicable	Not applicable	Not applicable	Not applicable	Not applicable	Not applicable	Not applicable	Not applicable	Not applicable	Not applicable	poor	Not Applicable	Not applicable	Not applicable	Not applicable
585	Urban	11	Mother	10	Male	Yes	Secondary	1	Nuclear	Hindu	Janajati	Married	30	34	Post graduate/ Graduate	Higher secondary/ Equivalence	Skilled worker	Clerical/ Shopkeeper/ Farmer	50000	Upper middle class	No	No	Not applicable	Not applicable	Not applicable	Not applicable	Not applicable	Not applicable	Not applicable	Not applicable	Not applicable	Not applicable	Not applicable	Not applicable	Not applicable	Not applicable	Not applicable	Not applicable	Not applicable	Not applicable	Not applicable	Not applicable	Not applicable	Not applicable	poor	Not Applicable	Not applicable	Not applicable	Not applicable
586	Urban	6	Mother	5	Female	Yes	Montessori/ Pre-school	1	Nuclear	Hindu	Janajati	Married	30	34	Post graduate/ Graduate	Higher secondary/ Equivalence	Skilled worker	Clerical/ Shopkeeper/ Farmer	50000	Upper middle class	No	No	Not applicable	Not applicable	Not applicable	Not applicable	Not applicable	Not applicable	Not applicable	Not applicable	Not applicable	Not applicable	Not applicable	Not applicable	Not applicable	Not applicable	Not applicable	Not applicable	Not applicable	Not applicable	Not applicable	Not applicable	Not applicable	Not applicable	poor	Not Applicable	Not applicable	Not applicable	Not applicable
587	Urban	6	Mother	6	Female	Yes	Basic School	1	Joint	Hindu	Brahmin	Married	32	34	Post graduate/ Graduate	Post graduate/ Graduate	Unemployed	Clerical/ Shopkeeper/ Farmer	50000	Upper middle class	No	No	Not applicable	Not applicable	Not applicable	Not applicable	Not applicable	Not applicable	Not applicable	Not applicable	Not applicable	Not applicable	Not applicable	Not applicable	Not applicable	Not applicable	Not applicable	Not applicable	Not applicable	Not applicable	Not applicable	Not applicable	Not applicable	Not applicable	poor	Not Applicable	Not applicable	Not applicable	Not applicable
588	Urban	11	Mother	5	Male	Yes	Montessori/ Pre-school	1	Joint	Hindu	Brahmin	Married	32	34	Post graduate/ Graduate	Post graduate/ Graduate	Semi-profession	Semi-profession	70000	Upper middle class	Yes	Yes	Everybody	No	No	No	No	Yes	No	No	No	No	Yes	Yes	Yes	Yes	Yes	Yes	Yes	Yes	Yes	No	Counselling session for children at school	Proper roads construction	good	No	No	No	No
589	Urban	3	Father	3	Female	Yes	Playgroup	1	Joint	Hindu	Janajati	Married	32	34	Post graduate/ Graduate	Post graduate/ Graduate	Semi-profession	Profession	200000	Upper class	No	Yes	Children	Yes	Yes	Yes	No	No	Yes	Yes	No	No	No	Yes	Yes	Yes	Yes	Yes	Yes	Yes	Yes	No	Counselling session for children at school	Policies to be made for injury prevention	good	Not Applicable	Not applicable	Not applicable	Not applicable
590	Urban	11	Father	2	Male	No	Not applicable	1	Joint	Hindu	Brahmin	Married	30	34	Post graduate/ Graduate	Post graduate/ Graduate	Unemployed	Clerical/ Shopkeeper/ Farmer	50000	Upper middle class	No	Yes	disabled children	Yes	No	No	No	No	Yes	No	No	No	No	Yes	No	No	No	No	No	No	Yes	No	Don't know	Don't know	poor	Not Applicable	Not applicable	Not applicable	Not applicable
591	Urban	6	Grandmother	5	Female	Yes	Montessori/ Pre-school	1	Joint	Hindu	Brahmin	Married	33	34	Post graduate/ Graduate	Post graduate/ Graduate	Semi-profession	Semi-profession	80000	Upper middle class	No	Yes	Children and elderly	Yes	No	No	No	No	Yes	Yes	No	No	No	Yes	No	No	No	No	No	Yes	Yes	No	Create awareness	Create awareness	good	Not Applicable	Not applicable	Not applicable	Not applicable
592	Urban	11	Mother	7	Male	Yes	Basic School	0	Joint	Hindu	Janajati	Married	30	33	High School (Grade 9 & 10)	Higher secondary/ Equivalence	Unemployed	Clerical/ Shopkeeper/ Farmer	40000	Upper middle class	No	No	Not applicable	Not applicable	Not applicable	Not applicable	Not applicable	Not applicable	Not applicable	Not applicable	Not applicable	Not applicable	Not applicable	Not applicable	Not applicable	Not applicable	Not applicable	Not applicable	Not applicable	Not applicable	Not applicable	Not applicable	Not applicable	Not applicable	poor	Not Applicable	Not applicable	Not applicable	Not applicable
593	Urban	11	Father	5	Female	Yes	Montessori/ Pre-school	1	Joint	Hindu	Janajati	Married	30	33	High School (Grade 9 & 10)	Higher secondary/ Equivalence	Unemployed	Skilled worker	40000	Upper middle class	No	Yes	Everybody	No	No	No	No	Yes	No	No	No	No	Yes	Yes	Yes	Yes	No	No	No	Yes	Yes	No	Create awareness	Create awareness	poor	Not Applicable	Not applicable	Not applicable	Not applicable
594	Urban	2	Mother	4	Male	Yes	Montessori/ Pre-school	0	Joint	Hindu	Brahmin	Married	27	33	Higher secondary/ Equivalence	Post graduate/ Graduate	Unemployed	Semi-profession	50000	Upper middle class	Yes	No	Not applicable	Not applicable	Not applicable	Not applicable	Not applicable	Not applicable	Not applicable	Not applicable	Not applicable	Not applicable	Not applicable	Not applicable	Not applicable	Not applicable	Not applicable	Not applicable	Not applicable	Not applicable	Not applicable	Not applicable	Not applicable	Not applicable	poor	No	Yes	No	No
595	Urban	6	Father	3	Female	Yes	Montessori/ Pre-school	0	Joint	Hindu	Chhetri	Married	30	33	Higher secondary/ Equivalence	Post graduate/ Graduate	Skilled worker	Clerical/ Shopkeeper/ Farmer	40000	Upper middle class	No	No	Not applicable	Not applicable	Not applicable	Not applicable	Not applicable	Not applicable	Not applicable	Not applicable	Not applicable	Not applicable	Not applicable	Not applicable	Not applicable	Not applicable	Not applicable	Not applicable	Not applicable	Not applicable	Not applicable	Not applicable	Not applicable	Not applicable	poor	Not Applicable	Not applicable	Not applicable	Not applicable
596	Urban	2	Mother	1	Female	No	Not applicable	0	Joint	Hindu	Brahmin	Married	29	33	Post graduate/ Graduate	Post graduate/ Graduate	Semi-profession	Semi-profession	80000	Upper middle class	No	Yes	Children	Yes	Yes	Yes	No	No	Yes	Yes	No	No	No	Yes	Yes	No	No	No	No	Yes	Yes	No	Don't know	Don't know	poor	Not Applicable	Not applicable	Not applicable	Not applicable
597	Urban	6	Father	3	Female	Yes	Montessori/ Pre-school	0	Joint	Hindu	Brahmin	Married	29	33	Post graduate/ Graduate	Post graduate/ Graduate	Unemployed	Clerical/ Shopkeeper/ Farmer	30000	Upper middle class	No	No	Not applicable	Not applicable	Not applicable	Not applicable	Not applicable	Not applicable	Not applicable	Not applicable	Not applicable	Not applicable	Not applicable	Not applicable	Not applicable	Not applicable	Not applicable	Not applicable	Not applicable	Not applicable	Not applicable	Not applicable	Not applicable	Not applicable	poor	Not Applicable	Not applicable	Not applicable	Not applicable
598	Urban	2	Mother	4	Male	Yes	Montessori/ Pre-school	0	Joint	Hindu	Brahmin	Married	38	33	Post graduate/ Graduate	Post graduate/ Graduate	Semi-profession	Profession	100000	Upper class	Yes	Yes	Children	No	No	No	No	Yes	Yes	Yes	Yes	Yes	No	Yes	Yes	Yes	Yes	Yes	Yes	Yes	No	No	Counselling session for children at school	Policies to be made for injury prevention	good	No	Yes	No	No
599	Urban	3	Mother	2	Female	No	Not applicable	0	Nuclear	Hindu	Janajati	Married	30	33	Post graduate/ Graduate	Post graduate/ Graduate	Semi-profession	Semi-profession	150000	Upper middle class	No	Yes	Everybody	Yes	Yes	Yes	Yes	Yes	No	No	No	No	Yes	Yes	Yes	Yes	No	No	No	Don't Know	Don't Know	Don't Know	Don't know	Don't know	poor	Not Applicable	Not applicable	Not applicable	Not applicable
600	Urban	6	Mother	5	Male	Yes	Montessori/ Pre-school	0	Joint	Hindu	Janajati	Married	30	33	Post graduate/ Graduate	Post graduate/ Graduate	Skilled worker	Clerical/ Shopkeeper/ Farmer	60000	Upper middle class	No	No	Not applicable	Not applicable	Not applicable	Not applicable	Not applicable	Not applicable	Not applicable	Not applicable	Not applicable	Not applicable	Not applicable	Not applicable	Not applicable	Not applicable	Not applicable	Not applicable	Not applicable	Not applicable	Not applicable	Not applicable	Not applicable	Not applicable	poor	Not Applicable	Not applicable	Not applicable	Not applicable
601	Urban	11	Mother	4	Male	Yes	Montessori/ Pre-school	0	Joint	Hindu	Janajati	Married	30	33	Post graduate/ Graduate	Post graduate/ Graduate	Unemployed	Semi-profession	50000	Upper middle class	No	Yes	Children	Yes	Yes	Yes	No	No	Yes	No	No	No	No	Yes	Yes	No	No	No	Yes	Yes	Yes	No	Create awareness	Create awareness	good	Not Applicable	Not applicable	Not applicable	Not applicable
602	Urban	11	Mother	2	Female	No	Not applicable	0	Nuclear	Hindu	Janajati	Married	30	33	Post graduate/ Graduate	Post graduate/ Graduate	Semi-profession	Semi-profession	150000	Upper middle class	No	Yes	Everybody	Yes	Yes	Yes	Yes	Yes	No	No	No	No	Yes	Yes	Yes	Yes	No	No	No	Don't Know	Don't Know	Don't Know	Don't know	Don't know	poor	Not Applicable	Not applicable	Not applicable	Not applicable
603	Urban	3	Mother	2	Female	No	Not applicable	0	Joint	Hindu	Janajati	Married	30	33	Post graduate/ Graduate	Post graduate/ Graduate	Semi-profession	Profession	200000	Upper class	No	Yes	Children	Yes	Yes	Yes	Yes	No	Yes	Yes	Yes	No	No	Yes	Yes	Yes	No	No	No	Yes	Yes	No	Counselling session for children at school	Policies to be made for injury prevention	good	Not Applicable	Not applicable	Not applicable	Not applicable
604	Urban	3	Father	4	Female	Yes	Montessori/ Pre-school	0	Joint	Hindu	Brahmin	Married	30	33	Post graduate/ Graduate	Post graduate/ Graduate	Semi-profession	Profession	150000	Upper class	No	Yes	Everybody	Yes	No	No	No	No	No	No	No	No	Yes	Yes	Yes	Yes	Yes	No	Yes	Yes	No	No	Create awareness	Policies to be made for injury prevention	good	Not Applicable	Not applicable	Not applicable	Not applicable
605	Urban	11	Father	2	Male	No	Not applicable	0	Joint	Hindu	Brahmin	Married	30	32	Higher secondary/ Equivalence	Higher secondary/ Equivalence	Clerical/ Shopkeeper/ Farmer	Clerical/ Shopkeeper/ Farmer	40000	Upper middle class	No	No	Not applicable	Not applicable	Not applicable	Not applicable	Not applicable	Not applicable	Not applicable	Not applicable	Not applicable	Not applicable	Not applicable	Not applicable	Not applicable	Not applicable	Not applicable	Not applicable	Not applicable	Not applicable	Not applicable	Not applicable	Not applicable	Not applicable	poor	Not Applicable	Not applicable	Not applicable	Not applicable
606	Urban	6	Father	7	Female	Yes	Basic School	0	Joint	Hindu	Janajati	Married	30	32	Higher secondary/ Equivalence	Higher secondary/ Equivalence	Unemployed	Skilled worker	40000	Upper middle class	No	No	Not applicable	Not applicable	Not applicable	Not applicable	Not applicable	Not applicable	Not applicable	Not applicable	Not applicable	Not applicable	Not applicable	Not applicable	Not applicable	Not applicable	Not applicable	Not applicable	Not applicable	Not applicable	Not applicable	Not applicable	Not applicable	Not applicable	poor	Not Applicable	Not applicable	Not applicable	Not applicable
607	Urban	11	Mother	4	Male	Yes	Montessori/ Pre-school	1	Joint	Hindu	Chhetri	Married	30	32	Higher secondary/ Equivalence	High School (Grade 9 & 10)	Clerical/ Shopkeeper/ Farmer	Clerical/ Shopkeeper/ Farmer	50000	Upper middle class	No	No	Not applicable	Not applicable	Not applicable	Not applicable	Not applicable	Not applicable	Not applicable	Not applicable	Not applicable	Not applicable	Not applicable	Not applicable	Not applicable	Not applicable	Not applicable	Not applicable	Not applicable	Not applicable	Not applicable	Not applicable	Not applicable	Not applicable	poor	Not Applicable	Not applicable	Not applicable	Not applicable
608	Urban	11	Mother	2	Female	No	Not applicable	0	Joint	Hindu	Janajati	Married	28	32	Post graduate/ Graduate	Post graduate/ Graduate	Unemployed	Profession	100000	Upper class	No	No	Not applicable	Not applicable	Not applicable	Not applicable	Not applicable	Not applicable	Not applicable	Not applicable	Not applicable	Not applicable	Not applicable	Not applicable	Not applicable	Not applicable	Not applicable	Not applicable	Not applicable	Not applicable	Not applicable	Not applicable	Not applicable	Not applicable	poor	Not Applicable	Not applicable	Not applicable	Not applicable
609	Urban	2	Mother	2	Male	No	Not applicable	0	Joint	Hindu	Brahmin	Married	28	32	Post graduate/ Graduate	Post graduate/ Graduate	Semi-profession	Semi-profession	150000	Lower middle class	No	Yes	Everybody	No	No	No	No	Yes	No	No	No	No	Yes	Yes	Yes	Yes	Yes	Yes	Yes	Yes	Yes	No	Create awareness	Policies to be made for injury prevention	good	Not Applicable	Not applicable	Not applicable	Not applicable
610	Urban	3	Mother	1	Male	No	Not applicable	0	Joint	Hindu	Chhetri	Married	30	32	Post graduate/ Graduate	Post graduate/ Graduate	Semi-profession	Semi-profession	100000	Upper middle class	No	Yes	Children	Yes	No	No	No	No	Yes	Yes	No	No	No	Yes	Yes	No	No	No	No	Yes	Yes	No	Counselling session for children at school	Include a chapter about Injuries and is prevention in the school curriculum	poor	Not Applicable	Not applicable	Not applicable	Not applicable
611	Urban	2	Mother	1	Female	No	Not applicable	0	Joint	Hindu	Brahmin	Married	30	32	Post graduate/ Graduate	Post graduate/ Graduate	Semi-profession	Semi-profession	100000	Lower middle class	No	Yes	Children	Yes	Yes	Yes	Yes	Yes	Yes	Yes	No	No	No	Yes	Yes	No	No	No	No	Yes	Yes	No	Create awareness	Don't know	good	Not Applicable	Not applicable	Not applicable	Not applicable
612	Urban	6	Father	2	Male	No	Not applicable	0	Nuclear	Hindu	Janajati	Married	30	32	Post graduate/ Graduate	Post graduate/ Graduate	Skilled worker	Clerical/ Shopkeeper/ Farmer	50000	Upper middle class	No	Yes	Everybody	No	No	No	No	Yes	No	No	No	No	Yes	Yes	No	No	No	No	No	No	Yes	No	Don't know	Don't know	poor	Not Applicable	Not applicable	Not applicable	Not applicable
613	Urban	3	Father	9	Male	Yes	Basic School	1	Joint	Hindu	Janajati	Married	40	32	Post graduate/ Graduate	Post graduate/ Graduate	Unemployed	Profession	100000	Lower middle class	Yes	Yes	Everybody	No	No	No	No	Yes	No	No	No	No	Yes	Yes	Yes	Yes	Yes	Yes	Yes	Yes	Yes	No	Create awareness	Proper roads construction	good	No	Yes	No	No
614	Urban	11	Mother	2	Female	No	Not applicable	0	Nuclear	Hindu	Janajati	Married	30	31	Post graduate/ Graduate	Post graduate/ Graduate	Unemployed	Semi-profession	100000	Upper middle class	No	Yes	Elderly	Yes	No	No	No	No	Yes	No	No	No	No	Yes	No	No	No	No	No	No	Yes	No	Create awareness	Create awareness	poor	Not Applicable	Not applicable	Not applicable	Not applicable
615	Urban	2	Grandmother	7	Male	Yes	Basic School	0	Joint	Hindu	Dalit	Separated/ Divorced	Not applicable	30	Not applicable	Primary School ( Grade 1-5)	Not applicable	Unskilled worker	20000	Upper lower class	No	No	Not applicable	Not applicable	Not applicable	Not applicable	Not applicable	Not applicable	Not applicable	Not applicable	Not applicable	Not applicable	Not applicable	Not applicable	Not applicable	Not applicable	Not applicable	Not applicable	Not applicable	Not applicable	Not applicable	Not applicable	Not applicable	Not applicable	poor	Not Applicable	Not applicable	Not applicable	Not applicable
616	Urban	2	Mother	2	Female	No	Not applicable	1	Nuclear	Hindu	Janajati	Married	25	30	Primary School ( Grade 1-5)	Middle School (Grade 6, 7 & 8)	Unskilled worker	Unskilled worker	30000	Lower middle class	No	No	Not applicable	Not applicable	Not applicable	Not applicable	Not applicable	Not applicable	Not applicable	Not applicable	Not applicable	Not applicable	Not applicable	Not applicable	Not applicable	Not applicable	Not applicable	Not applicable	Not applicable	Not applicable	Not applicable	Not applicable	Not applicable	Not applicable	poor	Not Applicable	Not applicable	Not applicable	Not applicable
617	Urban	11	Mother	11	Female	Yes	Secondary	0	Nuclear	Hindu	Brahmin	Married	28	30	Primary School ( Grade 1-5)	Primary School ( Grade 1-5)	Clerical/ Shopkeeper/ Farmer	Clerical/ Shopkeeper/ Farmer	40000	Upper middle class	No	No	Not applicable	Not applicable	Not applicable	Not applicable	Not applicable	Not applicable	Not applicable	Not applicable	Not applicable	Not applicable	Not applicable	Not applicable	Not applicable	Not applicable	Not applicable	Not applicable	Not applicable	Not applicable	Not applicable	Not applicable	Not applicable	Not applicable	poor	Not Applicable	Not applicable	Not applicable	Not applicable
618	Urban	11	Father	5	Male	Yes	Montessori/ Pre-school	0	Joint	Hindu	Brahmin	Married	26	30	Primary School ( Grade 1-5)	Primary School ( Grade 1-5)	Clerical/ Shopkeeper/ Farmer	Clerical/ Shopkeeper/ Farmer	40000	Upper middle class	Yes	No	Not applicable	Not applicable	Not applicable	Not applicable	Not applicable	Not applicable	Not applicable	Not applicable	Not applicable	Not applicable	Not applicable	Not applicable	Not applicable	Not applicable	Not applicable	Not applicable	Not applicable	Not applicable	Not applicable	Not applicable	Not applicable	Not applicable	poor	No	Yes	No	No
619	Urban	2	Father	5	Female	Yes	Montessori/ Pre-school	1	Nuclear	Hindu	Janajati	Married	25	30	Middle School (Grade 6, 7 & 8)	High School (Grade 9 & 10)	Unskilled worker	Unskilled worker	30000	Lower middle class	No	No	Not applicable	Not applicable	Not applicable	Not applicable	Not applicable	Not applicable	Not applicable	Not applicable	Not applicable	Not applicable	Not applicable	Not applicable	Not applicable	Not applicable	Not applicable	Not applicable	Not applicable	Not applicable	Not applicable	Not applicable	Not applicable	Not applicable	poor	Not Applicable	Not applicable	Not applicable	Not applicable
620	Urban	6	Mother	3	Female	No	Not applicable	0	Nuclear	Hindu	Janajati	Married	25	30	Higher secondary/ Equivalence	Higher secondary/ Equivalence	Unskilled worker	Unskilled worker	20000	Lower middle class	Yes	No	Not applicable	Not applicable	Not applicable	Not applicable	Not applicable	Not applicable	Not applicable	Not applicable	Not applicable	Not applicable	Not applicable	Not applicable	Not applicable	Not applicable	Not applicable	Not applicable	Not applicable	Not applicable	Not applicable	Not applicable	Not applicable	Not applicable	poor	No	Yes	No	No
621	Urban	11	Mother	3	Female	Yes	Montessori/ Pre-school	1	Nuclear	Hindu	Janajati	Married	29	30	Higher secondary/ Equivalence	Higher secondary/ Equivalence	Clerical/ Shopkeeper/ Farmer	Clerical/ Shopkeeper/ Farmer	40000	Upper middle class	No	No	Not applicable	Not applicable	Not applicable	Not applicable	Not applicable	Not applicable	Not applicable	Not applicable	Not applicable	Not applicable	Not applicable	Not applicable	Not applicable	Not applicable	Not applicable	Not applicable	Not applicable	Not applicable	Not applicable	Not applicable	Not applicable	Not applicable	poor	Not Applicable	Not applicable	Not applicable	Not applicable
622	Urban	2	Mother	5	Female	Yes	Montessori/ Pre-school	0	Joint	Hindu	Chhetri	Married	28	30	Higher secondary/ Equivalence	Post graduate/ Graduate	Clerical/ Shopkeeper/ Farmer	Semi-profession	100000	Lower middle class	No	Yes	Children	Yes	Yes	Yes	No	No	Yes	Yes	No	No	No	Yes	Yes	Yes	No	No	No	Yes	Yes	No	Counselling session for children at school	Include a chapter about Injuries and is prevention in the school curriculum	good	Not Applicable	Not applicable	Not applicable	Not applicable
623	Urban	11	Mother	2	Male	No	Not applicable	0	Joint	Hindu	Janajati	Married	26	30	Higher secondary/ Equivalence	Post graduate/ Graduate	Semi-profession	Semi-profession	60000	Lower middle class	No	Yes	Children	Yes	Yes	No	No	No	No	Yes	No	No	No	Yes	No	No	No	No	No	Yes	No	No	Counselling session for children at school	Don't know	poor	Not Applicable	Not applicable	Not applicable	Not applicable
624	Urban	11	Mother	3	Male	Yes	Playgroup	1	Joint	Hindu	Janajati	Married	34	30	Higher secondary/ Equivalence	Higher secondary/ Equivalence	Clerical/ Shopkeeper/ Farmer	Clerical/ Shopkeeper/ Farmer	40000	Upper middle class	No	No	Not applicable	Not applicable	Not applicable	Not applicable	Not applicable	Not applicable	Not applicable	Not applicable	Not applicable	Not applicable	Not applicable	Not applicable	Not applicable	Not applicable	Not applicable	Not applicable	Not applicable	Not applicable	Not applicable	Not applicable	Not applicable	Not applicable	poor	Not Applicable	Not applicable	Not applicable	Not applicable
625	Urban	11	Mother	2	Male	No	Not applicable	0	Nuclear	Hindu	Brahmin	Married	28	30	Post graduate/ Graduate	Post graduate/ Graduate	Semi-profession	Semi-profession	70000	Upper middle class	No	Yes	Children	Yes	No	No	No	No	No	Yes	Yes	No	No	Yes	No	No	No	No	No	Yes	Yes	No	Counselling session for children at school	Include a chapter about Injuries and is prevention in the school curriculum	poor	Not Applicable	Not applicable	Not applicable	Not applicable
626	Urban	11	Mother	2	Male	No	Not applicable	0	Joint	Hindu	Brahmin	Married	28	30	Post graduate/ Graduate	Post graduate/ Graduate	Semi-profession	Semi-profession	100000	Upper middle class	No	Yes	Children	No	Yes	No	Yes	No	No	Yes	Yes	Yes	No	Yes	No	No	No	No	Yes	No	Yes	No	Counselling session for children at school	Policies to be made for injury prevention	poor	Not Applicable	Not applicable	Not applicable	Not applicable
627	Urban	11	Father	2	Male	No	Not applicable	1	Nuclear	Hindu	Dalit	Married	29	30	Post graduate/ Graduate	Post graduate/ Graduate	Semi-profession	Clerical/ Shopkeeper/ Farmer	40000	Upper middle class	No	No	Not applicable	Not applicable	Not applicable	Not applicable	Not applicable	Not applicable	Not applicable	Not applicable	Not applicable	Not applicable	Not applicable	Not applicable	Not applicable	Not applicable	Not applicable	Not applicable	Not applicable	Not applicable	Not applicable	Not applicable	Not applicable	Not applicable	poor	Not Applicable	Not applicable	Not applicable	Not applicable
628	Urban	11	Father	3	Female	Yes	Playgroup	0	Joint	Hindu	Brahmin	Married	25	30	Post graduate/ Graduate	Higher secondary/ Equivalence	Clerical/ Shopkeeper/ Farmer	Clerical/ Shopkeeper/ Farmer	50000	Upper middle class	No	Yes	Children	Yes	Yes	Yes	No	No	Yes	No	No	No	No	Yes	Yes	Yes	No	No	No	Yes	Yes	No	Create awareness	Create awareness	good	Not Applicable	Not applicable	Not applicable	Not applicable
629	Urban	11	Father	2	Female	No	Not applicable	0	Joint	Hindu	Brahmin	Married	25	30	Post graduate/ Graduate	Higher secondary/ Equivalence	Unemployed	Semi-profession	100000	Upper middle class	Yes	Yes	Children and elderly	Yes	No	No	No	No	No	No	No	No	Yes	Yes	Yes	Yes	No	No	No	Yes	Yes	No	Create awareness	Policies to be made for injury prevention	poor	No	Yes	No	No
630	Urban	2	Mother	4	Male	Yes	Montessori/ Pre-school	0	Nuclear	Hindu	Janajati	Married	25	30	Post graduate/ Graduate	High School (Grade 9 & 10)	Unskilled worker	Clerical/ Shopkeeper/ Farmer	35000	Lower middle class	Yes	Yes	Children	No	Yes	Yes	No	No	No	Yes	No	No	No	Yes	Yes	No	No	No	No	No	Yes	No	Don't know	Don't know	poor	No	No	No	No
631	Urban	11	Father	7	Female	Yes	Basic School	0	Nuclear	Hindu	Brahmin	Married	25	29	Post graduate/ Graduate	Higher secondary/ Equivalence	Semi-profession	Clerical/ Shopkeeper/ Farmer	70000	Upper middle class	Yes	Yes	Children	Yes	No	No	Yes	No	Yes	Yes	No	No	No	Yes	Yes	Yes	No	No	Yes	Yes	Yes	No	Create awareness	Create awareness	good	Yes	No	No	No
632	Urban	6	Father	1	Male	No	Not applicable	0	Joint	Hindu	Brahmin	Married	26	28	High School (Grade 9 & 10)	Higher secondary/ Equivalence	Clerical/ Shopkeeper/ Farmer	Clerical/ Shopkeeper/ Farmer	40000	Upper middle class	Yes	No	Not applicable	Not applicable	Not applicable	Not applicable	Not applicable	Not applicable	Not applicable	Not applicable	Not applicable	Not applicable	Not applicable	Not applicable	Not applicable	Not applicable	Not applicable	Not applicable	Not applicable	Not applicable	Not applicable	Not applicable	Not applicable	Not applicable	poor	No	No	No	Yes
633	Urban	11	Father	3	Female	Yes	Montessori/ Pre-school	0	Joint	Hindu	Brahmin	Married	26	28	High School (Grade 9 & 10)	Higher secondary/ Equivalence	Clerical/ Shopkeeper/ Farmer	Clerical/ Shopkeeper/ Farmer	40000	Upper middle class	Yes	No	Not applicable	Not applicable	Not applicable	Not applicable	Not applicable	Not applicable	Not applicable	Not applicable	Not applicable	Not applicable	Not applicable	Not applicable	Not applicable	Not applicable	Not applicable	Not applicable	Not applicable	Not applicable	Not applicable	Not applicable	Not applicable	Not applicable	poor	No	No	No	Yes
634	Urban	3	Mother	10	Male	Yes	Secondary	0	Nuclear	Hindu	Brahmin	Married	25	28	High School (Grade 9 & 10)	High School (Grade 9 & 10)	Unskilled worker	Unskilled worker	30000	Lower middle class	No	No	Not applicable	Not applicable	Not applicable	Not applicable	Not applicable	Not applicable	Not applicable	Not applicable	Not applicable	Not applicable	Not applicable	Not applicable	Not applicable	Not applicable	Not applicable	Not applicable	Not applicable	Not applicable	Not applicable	Not applicable	Not applicable	Not applicable	poor	Not Applicable	Not applicable	Not applicable	Not applicable
635	Urban	2	Father	7	Female	Yes	Montessori/ Pre-school	0	Joint	Hindu	Dalit	Married	25	27	Middle School (Grade 6, 7 & 8)	Primary School ( Grade 1-5)	Unskilled worker	Unemployed	35000	Lower middle class	No	No	Not applicable	Not applicable	Not applicable	Not applicable	Not applicable	Not applicable	Not applicable	Not applicable	Not applicable	Not applicable	Not applicable	Not applicable	Not applicable	Not applicable	Not applicable	Not applicable	Not applicable	Not applicable	Not applicable	Not applicable	Not applicable	Not applicable	poor	Not Applicable	Not applicable	Not applicable	Not applicable
636	Urban	11	Father	3	Male	No	Not applicable	0	Joint	Hindu	Brahmin	Married	23	27	Higher secondary/ Equivalence	Post graduate/ Graduate	Unemployed	Semi-profession	50000	Upper middle class	No	Yes	Children	No	No	No	No	Yes	Yes	No	No	No	No	No	Yes	Yes	No	No	No	No	Yes	No	Create awareness	Don't know	poor	Not Applicable	Not applicable	Not applicable	Not applicable
637	Urban	2	Mother	1	Male	No	Not applicable	0	Joint	Hindu	Janajati	Married	22	26	Post graduate/ Graduate	Post graduate/ Graduate	Clerical/ Shopkeeper/ Farmer	Clerical/ Shopkeeper/ Farmer	50000	Lower middle class	No	Yes	Children	Yes	No	No	No	No	Yes	No	No	No	No	Yes	No	Yes	No	No	No	No	Yes	No	Don't know	Don't know	poor	Not Applicable	Not applicable	Not applicable	Not applicable
638	Urban	2	Mother	8	Male	Yes	Basic School	0	Nuclear	Hindu	Janajati	Married	44	26	Post graduate/ Graduate	Post graduate/ Graduate	Semi-profession	Semi-profession	100000	Lower middle class	No	Yes	Everybody	No	No	No	No	Yes	No	No	No	No	Yes	Yes	Yes	Yes	Yes	Yes	Yes	Yes	Yes	No	Create awareness	Policies to be made for injury prevention	good	Not Applicable	Not applicable	Not applicable	Not applicable
639	Urban	11	Father	5	Male	Yes	Montessori/ Pre-school	0	Joint	Hindu	Brahmin	Married	23	25	High School (Grade 9 & 10)	High School (Grade 9 & 10)	Clerical/ Shopkeeper/ Farmer	Skilled worker	40000	Upper middle class	No	Yes	Don't know	Don't Know	Don't Know	Don't Know	Don't Know	Don't Know	Don't Know	Don't Know	Don't Know	Don't Know	Don't Know	Yes	No	No	No	No	No	Don't Know	Don't Know	Don't Know	Don't know	Don't know	poor	Not Applicable	Not applicable	Not applicable	Not applicable
640	Urban	11	Mother	2	Male	No	Not applicable	0	Joint	Hindu	Janajati	Married	20	22	Middle School (Grade 6, 7 & 8)	High School (Grade 9 & 10)	Unemployed	Unskilled worker	40000	Upper middle class	No	No	Not applicable	Not applicable	Not applicable	Not applicable	Not applicable	Not applicable	Not applicable	Not applicable	Not applicable	Not applicable	Not applicable	Not applicable	Not applicable	Not applicable	Not applicable	Not applicable	Not applicable	Not applicable	Not applicable	Not applicable	Not applicable	Not applicable	poor	Not Applicable	Not applicable	Not applicable	Not applicable
641	Urban	2	Mother	2	Female	No	Not applicable	0	Joint	Hindu	Dalit	Married	20	22	Middle School (Grade 6, 7 & 8)	Middle School (Grade 6, 7 & 8)	Unskilled worker	Unskilled worker	30000	Lower middle class	No	No	Not applicable	Not applicable	Not applicable	Not applicable	Not applicable	Not applicable	Not applicable	Not applicable	Not applicable	Not applicable	Not applicable	Not applicable	Not applicable	Not applicable	Not applicable	Not applicable	Not applicable	Not applicable	Not applicable	Not applicable	Not applicable	Not applicable	poor	Not Applicable	Not applicable	Not applicable	Not applicable
642	Urban	11	Father	11	Male	Yes	Secondary	3	Nuclear	Buddhist	Janajati	Married	45	50	Literate (without any formal Education)	Middle School (Grade 6, 7 & 8)	Clerical/ Shopkeeper/ Farmer	Clerical/ Shopkeeper/ Farmer	40000	Upper middle class	Yes	No	Not applicable	Not applicable	Not applicable	Not applicable	Not applicable	Not applicable	Not applicable	Not applicable	Not applicable	Not applicable	Not applicable	Not applicable	Not applicable	Not applicable	Not applicable	Not applicable	Not applicable	Not applicable	Not applicable	Not applicable	Not applicable	Not applicable	poor	No	Yes	No	No
643	Urban	11	Father	13	Male	Yes	Secondary	1	Nuclear	Buddhist	Janajati	Married	40	44	High School (Grade 9 & 10)	Higher secondary/ Equivalence	Unemployed	Clerical/ Shopkeeper/ Farmer	40000	Upper middle class	No	No	Not applicable	Not applicable	Not applicable	Not applicable	Not applicable	Not applicable	Not applicable	Not applicable	Not applicable	Not applicable	Not applicable	Not applicable	Not applicable	Not applicable	Not applicable	Not applicable	Not applicable	Not applicable	Not applicable	Not applicable	Not applicable	Not applicable	poor	Not Applicable	Not applicable	Not applicable	Not applicable
644	Urban	2	Mother	14	Female	Yes	Secondary	1	Nuclear	Buddhist	Janajati	Married	40	43	Primary School ( Grade 1-5)	Primary School ( Grade 1-5)	Unemployed	Unskilled worker	25000	Lower middle class	No	No	Not applicable	Not applicable	Not applicable	Not applicable	Not applicable	Not applicable	Not applicable	Not applicable	Not applicable	Not applicable	Not applicable	Not applicable	Not applicable	Not applicable	Not applicable	Not applicable	Not applicable	Not applicable	Not applicable	Not applicable	Not applicable	Not applicable	poor	Not Applicable	Not applicable	Not applicable	Not applicable
645	Urban	6	Father	10	Female	Yes	Secondary	1	Nuclear	Buddhist	Janajati	Married	41	43	Higher secondary/ Equivalence	Higher secondary/ Equivalence	Unemployed	Clerical/ Shopkeeper/ Farmer	40000	Upper middle class	No	No	Not applicable	Not applicable	Not applicable	Not applicable	Not applicable	Not applicable	Not applicable	Not applicable	Not applicable	Not applicable	Not applicable	Not applicable	Not applicable	Not applicable	Not applicable	Not applicable	Not applicable	Not applicable	Not applicable	Not applicable	Not applicable	Not applicable	poor	Not Applicable	Not applicable	Not applicable	Not applicable
646	Urban	2	Mother	15	Male	Yes	Secondary	1	Nuclear	Buddhist	Janajati	Married	40	40	High School (Grade 9 & 10)	Higher secondary/ Equivalence	Unemployed	Clerical/ Shopkeeper/ Farmer	60000	Lower middle class	No	No	Not applicable	Not applicable	Not applicable	Not applicable	Not applicable	Not applicable	Not applicable	Not applicable	Not applicable	Not applicable	Not applicable	Not applicable	Not applicable	Not applicable	Not applicable	Not applicable	Not applicable	Not applicable	Not applicable	Not applicable	Not applicable	Not applicable	poor	Not Applicable	Not applicable	Not applicable	Not applicable
647	Urban	11	Mother	15	Female	Yes	Secondary	1	Nuclear	Buddhist	Janajati	Married	40	40	High School (Grade 9 & 10)	Higher secondary/ Equivalence	Unskilled worker	Unskilled worker	30000	Upper middle class	No	No	Not applicable	Not applicable	Not applicable	Not applicable	Not applicable	Not applicable	Not applicable	Not applicable	Not applicable	Not applicable	Not applicable	Not applicable	Not applicable	Not applicable	Not applicable	Not applicable	Not applicable	Not applicable	Not applicable	Not applicable	Not applicable	Not applicable	poor	Not Applicable	Not applicable	Not applicable	Not applicable
648	Urban	2	Father	15	Male	Yes	Secondary	1	Nuclear	Buddhist	Janajati	Married	35	40	Higher secondary/ Equivalence	Higher secondary/ Equivalence	Clerical/ Shopkeeper/ Farmer	Clerical/ Shopkeeper/ Farmer	50000	Upper middle class	No	No	Not applicable	Not applicable	Not applicable	Not applicable	Not applicable	Not applicable	Not applicable	Not applicable	Not applicable	Not applicable	Not applicable	Not applicable	Not applicable	Not applicable	Not applicable	Not applicable	Not applicable	Not applicable	Not applicable	Not applicable	Not applicable	Not applicable	poor	Not Applicable	Not applicable	Not applicable	Not applicable
649	Urban	3	Father	9	Female	Yes	Basic School	0	Nuclear	Buddhist	Janajati	Married	35	40	Post graduate/ Graduate	Post graduate/ Graduate	Unemployed	Semi-profession	100000	Upper middle class	No	Yes	Everybody	No	No	No	No	Yes	No	No	No	No	Yes	Yes	Yes	Yes	Yes	Yes	Yes	Don't Know	Don't Know	Don't Know	Create awareness	Create awareness	good	Not Applicable	Not applicable	Not applicable	Not applicable
650	Urban	11	Mother	11	Female	Yes	Secondary	1	Nuclear	Buddhist	Janajati	Married	34	39	High School (Grade 9 & 10)	High School (Grade 9 & 10)	Clerical/ Shopkeeper/ Farmer	Unskilled worker	50000	Upper middle class	No	No	Not applicable	Not applicable	Not applicable	Not applicable	Not applicable	Not applicable	Not applicable	Not applicable	Not applicable	Not applicable	Not applicable	Not applicable	Not applicable	Not applicable	Not applicable	Not applicable	Not applicable	Not applicable	Not applicable	Not applicable	Not applicable	Not applicable	poor	Not Applicable	Not applicable	Not applicable	Not applicable
651	Urban	6	Mother	7	Female	Yes	Basic School	1	Nuclear	Buddhist	Janajati	Married	35	38	Middle School (Grade 6, 7 & 8)	High School (Grade 9 & 10)	Unskilled worker	Unskilled worker	40000	Upper middle class	No	No	Not applicable	Not applicable	Not applicable	Not applicable	Not applicable	Not applicable	Not applicable	Not applicable	Not applicable	Not applicable	Not applicable	Not applicable	Not applicable	Not applicable	Not applicable	Not applicable	Not applicable	Not applicable	Not applicable	Not applicable	Not applicable	Not applicable	poor	Not Applicable	Not applicable	Not applicable	Not applicable
652	Urban	2	Father	5	Female	Yes	Montessori/ Pre-school	1	Nuclear	Buddhist	Janajati	Married	30	38	Middle School (Grade 6, 7 & 8)	Middle School (Grade 6, 7 & 8)	Unemployed	Semi-skilled worker	50000	Lower middle class	No	No	Not applicable	Not applicable	Not applicable	Not applicable	Not applicable	Not applicable	Not applicable	Not applicable	Not applicable	Not applicable	Not applicable	Not applicable	Not applicable	Not applicable	Not applicable	Not applicable	Not applicable	Not applicable	Not applicable	Not applicable	Not applicable	Not applicable	poor	Not Applicable	Not applicable	Not applicable	Not applicable
653	Urban	2	Mother	2	Male	No	Not applicable	1	Nuclear	Buddhist	Janajati	Married	35	37	Higher secondary/ Equivalence	Higher secondary/ Equivalence	Semi-profession	Clerical/ Shopkeeper/ Farmer	50000	Lower middle class	Yes	Yes	Children	No	No	No	No	Yes	Yes	Yes	No	No	No	Yes	Yes	Yes	No	No	No	Yes	Yes	No	Counselling session for children at school	Don't know	poor	No	No	No	No
654	Urban	11	Mother	2	Female	No	Not applicable	1	Nuclear	Buddhist	Janajati	Married	35	37	Higher secondary/ Equivalence	Higher secondary/ Equivalence	Semi-profession	Clerical/ Shopkeeper/ Farmer	50000	Upper middle class	Yes	Yes	Children	No	No	No	No	Yes	Yes	Yes	No	No	No	Yes	Yes	Yes	No	No	No	Yes	Yes	No	Counselling session for children at school	Don't know	poor	No	No	No	No
655	Urban	11	Father	6	Male	Yes	Basic School	1	Joint	Buddhist	Janajati	Married	34	37	Higher secondary/ Equivalence	Higher secondary/ Equivalence	Clerical/ Shopkeeper/ Farmer	Clerical/ Shopkeeper/ Farmer	40000	Upper middle class	No	No	Not applicable	Not applicable	Not applicable	Not applicable	Not applicable	Not applicable	Not applicable	Not applicable	Not applicable	Not applicable	Not applicable	Not applicable	Not applicable	Not applicable	Not applicable	Not applicable	Not applicable	Not applicable	Not applicable	Not applicable	Not applicable	Not applicable	poor	Not Applicable	Not applicable	Not applicable	Not applicable
656	Urban	6	Mother	1	Male	No	Not applicable	0	Joint	Buddhist	Janajati	Married	35	37	Post graduate/ Graduate	Post graduate/ Graduate	Profession	Profession	200000	Upper class	No	Yes	Everybody	No	No	No	No	Yes	Yes	Yes	No	No	Yes	Yes	Yes	Yes	Yes	No	No	Yes	Yes	No	Counselling session for children at school	Policies to be made for injury prevention	good	Not Applicable	Not applicable	Not applicable	Not applicable
657	Urban	2	Mother	15	Female	Yes	Secondary	1	Nuclear	Buddhist	Janajati	Married	35	37	Post graduate/ Graduate	Post graduate/ Graduate	Semi-profession	Semi-profession	60000	Lower middle class	No	Yes	disabled children	Yes	No	No	No	No	Yes	No	No	No	No	Yes	No	No	No	No	No	No	Yes	No	Don't know	Don't know	poor	Not Applicable	Not applicable	Not applicable	Not applicable
658	Urban	11	Mother	10	Female	Yes	Secondary	1	Nuclear	Buddhist	Janajati	Married	34	35	Primary School ( Grade 1-5)	Middle School (Grade 6, 7 & 8)	Unemployed	Unskilled worker	50000	Upper middle class	No	No	Not applicable	Not applicable	Not applicable	Not applicable	Not applicable	Not applicable	Not applicable	Not applicable	Not applicable	Not applicable	Not applicable	Not applicable	Not applicable	Not applicable	Not applicable	Not applicable	Not applicable	Not applicable	Not applicable	Not applicable	Not applicable	Not applicable	poor	Not Applicable	Not applicable	Not applicable	Not applicable
659	Urban	11	Mother	7	Male	Yes	Basic School	1	Nuclear	Buddhist	Janajati	Married	30	32	Primary School ( Grade 1-5)	Primary School ( Grade 1-5)	Unemployed	Unskilled worker	50000	Lower middle class	Yes	No	Not applicable	Not applicable	Not applicable	Not applicable	Not applicable	Not applicable	Not applicable	Not applicable	Not applicable	Not applicable	Not applicable	Not applicable	Not applicable	Not applicable	Not applicable	Not applicable	Not applicable	Not applicable	Not applicable	Not applicable	Not applicable	Not applicable	poor	No	Yes	No	No
660	Urban	6	Mother	4	Female	Yes	Montessori/ Pre-school	1	Joint	Buddhist	Janajati	Married	29	30	Post graduate/ Graduate	Post graduate/ Graduate	Semi-profession	Semi-profession	50000	Upper middle class	No	Yes	Children	Yes	Yes	Yes	No	No	Yes	No	Yes	No	No	Yes	Yes	Yes	No	No	No	Yes	Yes	No	Counselling session for children at school	Proper roads construction	good	Not Applicable	Not applicable	Not applicable	Not applicable
661	Urban	11	Mother	6	Female	Yes	Basic School	0	Nuclear	Buddhist	Janajati	Married	25	30	Post graduate/ Graduate	Post graduate/ Graduate	Semi-profession	Semi-profession	50000	Upper middle class	No	No	Not applicable	Not applicable	Not applicable	Not applicable	Not applicable	Not applicable	Not applicable	Not applicable	Not applicable	Not applicable	Not applicable	Not applicable	Not applicable	Not applicable	Not applicable	Not applicable	Not applicable	Not applicable	Not applicable	Not applicable	Not applicable	Not applicable	poor	Not Applicable	Not applicable	Not applicable	Not applicable
662	Urban	11	Father	2	Male	No	Not applicable	1	Joint	Buddhist	Janajati	Married	28	30	Post graduate/ Graduate	Post graduate/ Graduate	Semi-profession	Semi-profession	60000	Upper middle class	No	Yes	Children	Yes	Yes	Yes	No	No	Yes	Yes	No	No	No	Yes	Yes	Yes	No	No	No	Yes	Yes	No	Counselling session for children at school	Policies to be made for injury prevention	good	Not Applicable	Not applicable	Not applicable	Not applicable
663	Urban	2	Father	4	Male	No	Not applicable	1	Nuclear	Buddhist	Janajati	Married	25	28	Primary School ( Grade 1-5)	Middle School (Grade 6, 7 & 8)	Unskilled worker	Skilled worker	40000	Lower middle class	No	No	Not applicable	Not applicable	Not applicable	Not applicable	Not applicable	Not applicable	Not applicable	Not applicable	Not applicable	Not applicable	Not applicable	Not applicable	Not applicable	Not applicable	Not applicable	Not applicable	Not applicable	Not applicable	Not applicable	Not applicable	Not applicable	Not applicable	poor	Not Applicable	Not applicable	Not applicable	Not applicable
664	Urban	2	Mother	5	Male	Yes	Montessori/ Pre-school	1	Nuclear	Buddhist	Janajati	Married	25	28	Primary School ( Grade 1-5)	Primary School ( Grade 1-5)	Unskilled worker	Skilled worker	40000	Lower middle class	No	No	Not applicable	Not applicable	Not applicable	Not applicable	Not applicable	Not applicable	Not applicable	Not applicable	Not applicable	Not applicable	Not applicable	Not applicable	Not applicable	Not applicable	Not applicable	Not applicable	Not applicable	Not applicable	Not applicable	Not applicable	Not applicable	Not applicable	poor	Not Applicable	Not applicable	Not applicable	Not applicable
665	Urban	2	Mother	1	Female	No	Not applicable	0	Nuclear	Buddhist	Janajati	Married	20	25	Higher secondary/ Equivalence	Higher secondary/ Equivalence	Unemployed	Skilled worker	30000	Lower middle class	No	No	Not applicable	Not applicable	Not applicable	Not applicable	Not applicable	Not applicable	Not applicable	Not applicable	Not applicable	Not applicable	Not applicable	Not applicable	Not applicable	Not applicable	Not applicable	Not applicable	Not applicable	Not applicable	Not applicable	Not applicable	Not applicable	Not applicable	poor	Not Applicable	Not applicable	Not applicable	Not applicable
666	Urban	2	Mother	3	Male	Yes	Montessori/ Pre-school	0	Nuclear	Christian	Janajati	Married	20	22	High School (Grade 9 & 10)	Primary School ( Grade 1-5)	Unemployed	Unemployed	15000	Upper lower class	Yes	No	Not applicable	Not applicable	Not applicable	Not applicable	Not applicable	Not applicable	Not applicable	Not applicable	Not applicable	Not applicable	Not applicable	Not applicable	Not applicable	Not applicable	Not applicable	Not applicable	Not applicable	Not applicable	Not applicable	Not applicable	Not applicable	Not applicable	poor	No	Yes	No	No
667	Urban	11	Mother	3	Female	Yes	Montessori/ Pre-school	0	Nuclear	Christian	Janajati	Married	20	22	High School (Grade 9 & 10)	Primary School ( Grade 1-5)	Unemployed	Unemployed	15000	Upper lower class	Yes	No	Not applicable	Not applicable	Not applicable	Not applicable	Not applicable	Not applicable	Not applicable	Not applicable	Not applicable	Not applicable	Not applicable	Not applicable	Not applicable	Not applicable	Not applicable	Not applicable	Not applicable	Not applicable	Not applicable	Not applicable	Not applicable	Not applicable	poor	No	Yes	No	No
[truncated: 138 more columns]
